# Supplementary material for: Genomic Prediction of Resistance to Tar Spot Complex of Maize in Multiple Populations Using Genotyping-by-Sequencing SNPs
Source: Front Plant Sci. 2021 Jul 16;12:672525. doi: 10.3389/fpls.2021.672525 (PMC8322742; doi:10.3389/fpls.2021.672525)
Supplement: Supplementary file 1 [file Data_Sheet_1.ZIP]

Archive with 11 entries (10 files):
- structure split for all the Ks (1-10)/
- structure split for all the Ks (1-10)/K=1.csv
- structure split for all the Ks (1-10)/K=10.csv
- structure split for all the Ks (1-10)/K=2.csv
- structure split for all the Ks (1-10)/K=3.csv
- structure split for all the Ks (1-10)/K=4.csv
- structure split for all the Ks (1-10)/K=5.csv
- structure split for all the Ks (1-10)/K=6.csv
- structure split for all the Ks (1-10)/K=7.csv
- structure split for all the Ks (1-10)/K=8.csv
- structure split for all the Ks (1-10)/K=9.csv
