# Supplementary material for: Genomic Prediction of Resistance to Tar Spot Complex of Maize in Multiple Populations Using Genotyping-by-Sequencing SNPs
Source: Front Plant Sci. 2021 Jul 16;12:672525. doi: 10.3389/fpls.2021.672525 (PMC8322742; doi:10.3389/fpls.2021.672525)
Supplement: Supplementary file 1 [file Data_Sheet_1.ZIP › structure split for all the Ks (1-10)/K=1.csv]

Taxa	Q1
DTMA1	1.0000
DTMA10	1.0000
DTMA101	1.0000
DTMA103	1.0000
DTMA106	1.0000
DTMA107	1.0000
DTMA109	1.0000
DTMA11	1.0000
DTMA110	1.0000
DTMA113	1.0000
DTMA115	1.0000
DTMA116	1.0000
DTMA117	1.0000
DTMA118	1.0000
DTMA12	1.0000
DTMA120	1.0000
DTMA122	1.0000
DTMA123	1.0000
DTMA124	1.0000
DTMA125	1.0000
DTMA126	1.0000
DTMA129	1.0000
DTMA13	1.0000
DTMA132	1.0000
DTMA133	1.0000
DTMA134	1.0000
DTMA136	1.0000
DTMA137	1.0000
DTMA138	1.0000
DTMA140	1.0000
DTMA141	1.0000
DTMA142	1.0000
DTMA144	1.0000
DTMA145	1.0000
DTMA146	1.0000
DTMA149	1.0000
DTMA15	1.0000
DTMA150	1.0000
DTMA151	1.0000
DTMA153	1.0000
DTMA156	1.0000
DTMA157	1.0000
DTMA158	1.0000
DTMA160	1.0000
DTMA162	1.0000
DTMA163	1.0000
DTMA166	1.0000
DTMA170	1.0000
DTMA173	1.0000
DTMA178	1.0000
DTMA184	1.0000
DTMA187	1.0000
DTMA189	1.0000
DTMA19	1.0000
DTMA193	1.0000
DTMA195	1.0000
DTMA196	1.0000
DTMA204	1.0000
DTMA207	1.0000
DTMA208	1.0000
DTMA209	1.0000
DTMA21	1.0000
DTMA210	1.0000
DTMA211	1.0000
DTMA213	1.0000
DTMA214	1.0000
DTMA215	1.0000
DTMA216	1.0000
DTMA219	1.0000
DTMA220	1.0000
DTMA221	1.0000
DTMA222	1.0000
DTMA223	1.0000
DTMA224	1.0000
DTMA225	1.0000
DTMA226	1.0000
DTMA227	1.0000
DTMA228	1.0000
DTMA229	1.0000
DTMA231	1.0000
DTMA232	1.0000
DTMA233	1.0000
DTMA234	1.0000
DTMA236	1.0000
DTMA237	1.0000
DTMA238	1.0000
DTMA239	1.0000
DTMA24	1.0000
DTMA240	1.0000
DTMA241	1.0000
DTMA242	1.0000
DTMA243	1.0000
DTMA244	1.0000
DTMA246	1.0000
DTMA247	1.0000
DTMA248	1.0000
DTMA249	1.0000
DTMA25	1.0000
DTMA250	1.0000
DTMA251	1.0000
DTMA252	1.0000
DTMA253	1.0000
DTMA254	1.0000
DTMA255	1.0000
DTMA256	1.0000
DTMA257	1.0000
DTMA258	1.0000
DTMA259	1.0000
DTMA26	1.0000
DTMA260	1.0000
DTMA261	1.0000
DTMA262	1.0000
DTMA263	1.0000
DTMA264	1.0000
DTMA265	1.0000
DTMA266	1.0000
DTMA267	1.0000
DTMA268	1.0000
DTMA269	1.0000
DTMA27	1.0000
DTMA270	1.0000
DTMA271	1.0000
DTMA272	1.0000
DTMA273	1.0000
DTMA274	1.0000
DTMA275	1.0000
DTMA276	1.0000
DTMA278	1.0000
DTMA279	1.0000
DTMA280	1.0000
DTMA281	1.0000
DTMA282	1.0000
DTMA283	1.0000
DTMA285	1.0000
DTMA287	1.0000
DTMA288	1.0000
DTMA3	1.0000
DTMA31	1.0000
DTMA32	1.0000
DTMA34	1.0000
DTMA39	1.0000
DTMA40	1.0000
DTMA42	1.0000
DTMA45	1.0000
DTMA47	1.0000
DTMA48	1.0000
DTMA53	1.0000
DTMA54	1.0000
DTMA55	1.0000
DTMA57	1.0000
DTMA58	1.0000
DTMA59	1.0000
DTMA6	1.0000
DTMA60	1.0000
DTMA61	1.0000
DTMA62	1.0000
DTMA63	1.0000
DTMA64	1.0000
DTMA65	1.0000
DTMA67	1.0000
DTMA68	1.0000
DTMA69	1.0000
DTMA7	1.0000
DTMA70	1.0000
DTMA71	1.0000
DTMA72	1.0000
DTMA73	1.0000
DTMA74	1.0000
DTMA75	1.0000
DTMA76	1.0000
DTMA77	1.0000
DTMA78	1.0000
DTMA8	1.0000
DTMA80	1.0000
DTMA81	1.0000
DTMA82	1.0000
DTMA83	1.0000
DTMA85	1.0000
DTMA86	1.0000
DTMA87	1.0000
DTMA88	1.0000
DTMA89	1.0000
DTMA90	1.0000
DTMA91	1.0000
DTMA92	1.0000
DTMA93	1.0000
DTMA94	1.0000
DTMA97	1.0000
DTMA100	1.0000
DTMA102	1.0000
DTMA104	1.0000
DTMA105	1.0000
DTMA111	1.0000
DTMA112	1.0000
DTMA114	1.0000
DTMA119	1.0000
DTMA121	1.0000
DTMA127	1.0000
DTMA128	1.0000
DTMA130	1.0000
DTMA131	1.0000
DTMA135	1.0000
DTMA139	1.0000
DTMA14	1.0000
DTMA143	1.0000
DTMA147	1.0000
DTMA148	1.0000
DTMA152	1.0000
DTMA154	1.0000
DTMA155	1.0000
DTMA159	1.0000
DTMA161	1.0000
DTMA164	1.0000
DTMA165	1.0000
DTMA167	1.0000
DTMA168	1.0000
DTMA169	1.0000
DTMA17	1.0000
DTMA171	1.0000
DTMA172	1.0000
DTMA174	1.0000
DTMA175	1.0000
DTMA176	1.0000
DTMA177	1.0000
DTMA179	1.0000
DTMA18	1.0000
DTMA180	1.0000
DTMA181	1.0000
DTMA182	1.0000
DTMA183	1.0000
DTMA185	1.0000
DTMA186	1.0000
DTMA188	1.0000
DTMA190	1.0000
DTMA191	1.0000
DTMA192	1.0000
DTMA194	1.0000
DTMA197	1.0000
DTMA198	1.0000
DTMA199	1.0000
DTMA2	1.0000
DTMA20	1.0000
DTMA200	1.0000
DTMA201	1.0000
DTMA202	1.0000
DTMA203	1.0000
DTMA205	1.0000
DTMA206	1.0000
DTMA212	1.0000
DTMA217	1.0000
DTMA218	1.0000
DTMA22	1.0000
DTMA230	1.0000
DTMA235	1.0000
DTMA245	1.0000
DTMA28	1.0000
DTMA284	1.0000
DTMA286	1.0000
DTMA29	1.0000
DTMA30	1.0000
DTMA33	1.0000
DTMA35	1.0000
DTMA36	1.0000
DTMA37	1.0000
DTMA38	1.0000
DTMA41	1.0000
DTMA43	1.0000
DTMA44	1.0000
DTMA49	1.0000
DTMA5	1.0000
DTMA50	1.0000
DTMA51	1.0000
DTMA52	1.0000
DTMA56	1.0000
DTMA66	1.0000
DTMA79	1.0000
DTMA84	1.0000
DTMA9	1.0000
DTMA95	1.0000
DTMA96	1.0000
DTMA98	1.0000
DTMA99	1.0000
