# Supplementary material for: Genomic Prediction of Resistance to Tar Spot Complex of Maize in Multiple Populations Using Genotyping-by-Sequencing SNPs
Source: Front Plant Sci. 2021 Jul 16;12:672525. doi: 10.3389/fpls.2021.672525 (PMC8322742; doi:10.3389/fpls.2021.672525)
Supplement: Supplementary file 1 [file Data_Sheet_1.ZIP › structure split for all the Ks (1-10)/K=10.csv]

Taxa	Q1	Q2	Q3	Q4	Q5	Q6	Q7	Q8	Q9	Q10
DTMA1	0.1321	0.1268	0.2695	0.1188	0.003	0.0102	0.1279	0.0672	0.138	0.0066
DTMA10	0.001	0.001	0.991	0.001	0.001	0.001	0.001	0.001	0.001	0.001
DTMA101	0.5983	0.004	0.0168	0.0028	0.007	0.0028	0.0054	0.2478	0.1079	0.0072
DTMA103	0.0534	0.0036	0.003	0.0046	0.0012	0.001	0.0024	0.002	0.003	0.9258
DTMA106	0.4658	0.2521	0.0968	0.019	0.003	0.0034	0.0154	0.0148	0.0138	0.1158
DTMA107	0.1544	0.0316	0.0022	0.0677	0.0022	0.002	0.0576	0.0728	0.1307	0.4788
DTMA109	0.5693	0.1505	0.0082	0.004	0.002	0.0026	0.037	0.0226	0.0176	0.1861
DTMA11	0.0094	0.0132	0.9528	0.0032	0.001	0.0014	0.003	0.0062	0.0042	0.0056
DTMA110	0.1671	0.006	0.0452	0.06	0.0032	0.0018	0.0529	0.3679	0.0058	0.2901
DTMA113	0.413	0.1515	0.1859	0.0046	0.1299	0.01	0.0218	0.0578	0.0158	0.0098
DTMA115	0.2296	0.0216	0.0188	0.0054	0.049	0.0026	0.004	0.4985	0.0032	0.1673
DTMA116	0.0764	0.161	0.0028	0.0312	0.0158	0.0044	0.0486	0.3476	0.0136	0.2986
DTMA117	0.4607	0.0965	0.067	0.0754	0.0196	0.0126	0.0142	0.1845	0.0122	0.0574
DTMA118	0.1146	0.1572	0.003	0.0776	0.0676	0.014	0.0368	0.5067	0.0182	0.0042
DTMA12	0.0018	0.0046	0.9784	0.0028	0.0064	0.001	0.0012	0.001	0.0012	0.0016
DTMA120	0.036	0.7643	0.0174	0.0664	0.0492	0.0164	0.0274	0.007	0.0096	0.0062
DTMA122	0.0468	0.1558	0.0026	0.0094	0.0576	0.0174	0.057	0.3173	0.2564	0.0796
DTMA123	0.1918	0.03	0.0108	0.0164	0.006	0.0022	0.0154	0.4069	0.0092	0.3113
DTMA124	0.0188	0.077	0.0924	0.007	0.0114	0.017	0.047	0.6838	0.0128	0.0328
DTMA125	0.0286	0.027	0.063	0.0224	0.0046	0.0944	0.0244	0.4065	0.043	0.2861
DTMA126	0.0328	0.005	0.0092	0.0092	0.0348	0.004	0.0538	0.4788	0.0194	0.353
DTMA129	0.8095	0.0088	0.0046	0.006	0.0172	0.0038	0.0162	0.0256	0.1036	0.0048
DTMA13	0.001	0.001	0.991	0.001	0.001	0.001	0.001	0.001	0.001	0.001
DTMA132	0.0078	0.0062	0.0034	0.0054	0.0398	0.3599	0.059	0.003	0.0218	0.4937
DTMA133	0.3494	0.0184	0.0072	0.016	0.0072	0.4119	0.0854	0.0066	0.0925	0.0054
DTMA134	0.7393	0.0096	0.0148	0.006	0.0046	0.0428	0.0052	0.0234	0.1502	0.004
DTMA136	0.0526	0.0036	0.003	0.0048	0.001	0.0012	0.0024	0.0016	0.003	0.9268
DTMA137	0.0132	0.0108	0.002	0.0072	0.0034	0.011	0.026	0.006	0.1878	0.7326
DTMA138	0.0328	0.0064	0.007	0.0036	0.0734	0.1819	0.0564	0.0132	0.0814	0.5439
DTMA140	0.0799	0.0596	0.0562	0.0118	0.0046	0.0356	0.3396	0.0064	0.3961	0.0102
DTMA141	0.0334	0.0038	0.001	0.0078	0.0044	0.0016	0.0064	0.0206	0.6773	0.2437
DTMA142	0.0022	0.0024	0.0012	0.0078	0.0028	0.073	0.0733	0.0026	0.5902	0.2445
DTMA144	0.0202	0.0764	0.0028	0.0056	0.2417	0.1871	0.1523	0.003	0.2311	0.0798
DTMA145	0.0026	0.0038	0.0224	0.0024	0.0014	0.068	0.0579	0.0024	0.5852	0.2539
DTMA146	0.008	0.0242	0.004	0.0054	0.0052	0.0126	0.012	0.0058	0.5606	0.3622
DTMA149	0.2952	0.0616	0.0074	0.1458	0.0604	0.0056	0.203	0.036	0.1607	0.0242
DTMA15	0.001	0.001	0.991	0.001	0.001	0.001	0.001	0.001	0.001	0.001
DTMA150	0.062	0.6351	0.0018	0.0038	0.0058	0.0392	0.1088	0.01	0.1238	0.0098
DTMA151	0.2387	0.149	0.0072	0.0048	0.002	0.1645	0.2787	0.0076	0.1151	0.0324
DTMA153	0.3073	0.0628	0.0176	0.0642	0.2744	0.0322	0.058	0.1431	0.008	0.0324
DTMA156	0.0072	0.0464	0.0022	0.0034	0.0022	0.1188	0.0214	0.7868	0.0064	0.0052
DTMA157	0.0544	0.7087	0.002	0.018	0.003	0.0048	0.046	0.0172	0.0096	0.1364
DTMA158	0.4814	0.1152	0.023	0.0166	0.01	0.0266	0.1233	0.0078	0.1827	0.0134
DTMA160	0.0356	0.4026	0.0444	0.0226	0.066	0.1386	0.2279	0.0246	0.0288	0.0088
DTMA162	0.1822	0.6745	0.0068	0.0052	0.004	0.0054	0.0256	0.0723	0.0158	0.0082
DTMA163	0.4638	0.2456	0.0024	0.003	0.0046	0.0124	0.0959	0.0156	0.1497	0.007
DTMA166	0.0044	0.5054	0.002	0.0014	0.0028	0.0042	0.088	0.0038	0.0162	0.3717
DTMA170	0.3672	0.0558	0.0058	0.0188	0.0198	0.0038	0.1093	0.0054	0.2918	0.1223
DTMA173	0.446	0.0074	0.0144	0.0328	0.0046	0.004	0.0088	0.2357	0.2403	0.006
DTMA178	0.1876	0.023	0.0066	0.0066	0.04	0.0056	0.0064	0.0886	0.0046	0.631
DTMA184	0.0064	0.004	0.1102	0.0368	0.001	0.264	0.5384	0.0022	0.028	0.009
DTMA187	0.1798	0.0084	0.0034	0.0056	0.0056	0.0036	0.0058	0.4601	0.0036	0.3241
DTMA189	0.1664	0.0602	0.0042	0.0719	0.002	0.003	0.203	0.0042	0.1088	0.3762
DTMA19	0.0128	0.0122	0.0024	0.0038	0.2707	0.0024	0.004	0.0032	0.0062	0.6823
DTMA193	0.2052	0.007	0.0032	0.113	0.002	0.017	0.3932	0.0744	0.178	0.007
DTMA195	0.0072	0.7749	0.0058	0.0052	0.005	0.0034	0.0607	0.0034	0.0042	0.1302
DTMA196	0.0072	0.7057	0.0054	0.0036	0.004	0.0034	0.0569	0.003	0.004	0.2068
DTMA204	0.3488	0.0594	0.0232	0.0596	0.0028	0.0124	0.2498	0.0306	0.1722	0.0412
DTMA207	0.1111	0.2981	0.0056	0.0166	0.0044	0.0498	0.1683	0.0094	0.116	0.2208
DTMA208	0.1174	0.6701	0.0044	0.0062	0.002	0.0954	0.0834	0.0096	0.0056	0.0058
DTMA209	0.1988	0.1164	0.002	0.3515	0.006	0.0086	0.0814	0.012	0.1362	0.087
DTMA21	0.2167	0.0048	0.0252	0.0799	0.0088	0.002	0.2264	0.0096	0.1143	0.3122
DTMA210	0.124	0.3825	0.01	0.005	0.0158	0.0044	0.2187	0.0864	0.038	0.1152
DTMA211	0.2016	0.1078	0.0314	0.1088	0.0264	0.003	0.0116	0.0402	0.3582	0.111
DTMA213	0.0118	0.7058	0.0074	0.0028	0.0058	0.0084	0.2366	0.0052	0.0124	0.0038
DTMA214	0.0122	0.6941	0.0086	0.0034	0.0068	0.0098	0.2397	0.006	0.0146	0.0048
DTMA215	0.2492	0.0624	0.0726	0.0362	0.0458	0.0238	0.3921	0.0636	0.0314	0.0228
DTMA216	0.0086	0.01	0.002	0.008	0.0432	0.4896	0.3994	0.0204	0.0148	0.004
DTMA219	0.1667	0.2256	0.0636	0.0168	0.3145	0.0066	0.0895	0.0068	0.1034	0.0064
DTMA220	0.0218	0.008	0.0814	0.148	0.0082	0.0022	0.4727	0.0386	0.2082	0.011
DTMA221	0.2705	0.2375	0.006	0.1247	0.1156	0.006	0.0386	0.04	0.059	0.1021
DTMA222	0.1056	0.5632	0.0832	0.0612	0.0302	0.0448	0.0534	0.0138	0.0186	0.026
DTMA223	0.0134	0.059	0.008	0.1614	0.0238	0.0032	0.5052	0.015	0.2022	0.0088
DTMA224	0.0044	0.6172	0.0086	0.0858	0.0104	0.0366	0.1838	0.0376	0.0128	0.0028
DTMA225	0.2102	0.0036	0.0012	0.1293	0.3698	0.004	0.0298	0.0042	0.244	0.0038
DTMA226	0.0084	0.9576	0.002	0.0028	0.002	0.008	0.0046	0.0044	0.004	0.0062
DTMA227	0.0042	0.8224	0.0518	0.0046	0.0088	0.016	0.0793	0.0044	0.0044	0.004
DTMA228	0.0584	0.83	0.0026	0.0052	0.0194	0.007	0.0046	0.023	0.0144	0.0354
DTMA229	0.1767	0.0704	0.002	0.2213	0.0544	0.137	0.0114	0.0944	0.2183	0.0142
DTMA231	0.1942	0.0072	0.005	0.1842	0.0028	0.0056	0.4214	0.0024	0.1748	0.0024
DTMA232	0.4341	0.023	0.002	0.1477	0.007	0.0082	0.0576	0.0092	0.3064	0.0048
DTMA233	0.0352	0.0442	0.0032	0.8286	0.0144	0.0044	0.0056	0.0154	0.037	0.012
DTMA234	0.0054	0.8142	0.001	0.018	0.0032	0.0084	0.091	0.009	0.0462	0.0036
DTMA236	0.0022	0.0022	0.002	0.982	0.0014	0.0016	0.002	0.0024	0.0022	0.002
DTMA237	0.0062	0.006	0.002	0.8636	0.0032	0.048	0.0038	0.0604	0.0032	0.0036
DTMA238	0.0422	0.0038	0.002	0.8237	0.0032	0.0072	0.0128	0.0478	0.0192	0.0382
DTMA239	0.0038	0.7084	0.0036	0.0046	0.0042	0.1098	0.1498	0.0024	0.009	0.0044
DTMA24	0.0753	0.0098	0.7945	0.012	0.001	0.0148	0.0102	0.0056	0.063	0.0138
DTMA240	0.0038	0.9494	0.0018	0.0204	0.0046	0.0038	0.004	0.0048	0.0038	0.0036
DTMA241	0.4077	0.0148	0.0028	0.1764	0.0036	0.0048	0.0393	0.023	0.3004	0.0272
DTMA242	0.003	0.003	0.002	0.0022	0.0054	0.7886	0.1852	0.0038	0.0034	0.0034
DTMA243	0.002	0.002	0.002	0.0016	0.001	0.8623	0.1227	0.002	0.0024	0.002
DTMA244	0.009	0.008	0.0348	0.0046	0.003	0.7224	0.204	0.0082	0.0032	0.0028
DTMA246	0.0026	0.0048	0.0082	0.0046	0.002	0.8377	0.1311	0.0038	0.0022	0.003
DTMA247	0.0014	0.0016	0.0016	0.002	0.0014	0.9858	0.0014	0.0016	0.0016	0.0016
DTMA248	0.007	0.0178	0.001	0.003	0.0134	0.2351	0.5675	0.04	0.0958	0.0194
DTMA249	0.0052	0.0052	0.0036	0.0038	0.002	0.7017	0.2603	0.004	0.011	0.0032
DTMA25	0.086	0.0092	0.557	0.011	0.002	0.1154	0.0124	0.0474	0.1259	0.0336
DTMA250	0.003	0.0036	0.001	0.0016	0.003	0.9388	0.0028	0.0396	0.0032	0.0034
DTMA251	0.0538	0.2546	0.0042	0.0038	0.0038	0.1192	0.1312	0.2092	0.2113	0.0088
DTMA252	0.0028	0.0034	0.001	0.0016	0.0032	0.9388	0.0028	0.0402	0.003	0.0032
DTMA253	0.004	0.0042	0.0026	0.0064	0.002	0.6854	0.2854	0.003	0.0038	0.0032
DTMA254	0.0024	0.0036	0.0038	0.003	0.0022	0.7776	0.2	0.0034	0.0016	0.0024
DTMA255	0.0048	0.005	0.0024	0.0034	0.0016	0.5712	0.3952	0.0038	0.009	0.0036
DTMA256	0.0046	0.031	0.0026	0.0022	0.0052	0.5245	0.385	0.005	0.0324	0.0076
DTMA257	0.0072	0.0072	0.0016	0.0118	0.0016	0.3009	0.6479	0.0054	0.0114	0.005
DTMA258	0.0016	0.0022	0.0012	0.0062	0.0036	0.9764	0.0026	0.0026	0.0016	0.002
DTMA259	0.1706	0.0472	0.0022	0.0348	0.026	0.069	0.0264	0.2996	0.3159	0.0082
DTMA26	0.0242	0.0104	0.01	0.0076	0.0082	0.071	0.033	0.006	0.3298	0.4997
DTMA260	0.004	0.0028	0.0024	0.0048	0.003	0.0038	0.0026	0.9722	0.0024	0.002
DTMA261	0.002	0.002	0.001	0.0012	0.003	0.5936	0.3904	0.003	0.0024	0.0014
DTMA262	0.0038	0.0028	0.0028	0.004	0.003	0.0046	0.0026	0.972	0.0022	0.0022
DTMA263	0.0018	0.002	0.001	0.001	0.0026	0.5932	0.3916	0.0032	0.0022	0.0014
DTMA264	0.0016	0.0016	0.0014	0.0026	0.0014	0.9848	0.0018	0.0016	0.0016	0.0016
DTMA265	0.0014	0.0016	0.0016	0.0022	0.0016	0.9848	0.002	0.0016	0.0016	0.0016
DTMA266	0.014	0.007	0.0046	0.0038	0.004	0.598	0.3318	0.0042	0.0244	0.0082
DTMA267	0.005	0.0042	0.002	0.0028	0.0118	0.557	0.0084	0.404	0.0028	0.002
DTMA268	0.0248	0.0062	0.0014	0.019	0.0038	0.7003	0.2065	0.0044	0.0306	0.003
DTMA269	0.0112	0.0382	0.011	0.1722	0.0072	0.0064	0.5322	0.0086	0.2054	0.0076
DTMA27	0.1035	0.05	0.0088	0.0036	0.012	0.0182	0.0108	0.0074	0.1918	0.5938
DTMA270	0.0098	0.4712	0.0164	0.1576	0.0076	0.0202	0.1052	0.2017	0.007	0.0032
DTMA271	0.1019	0.151	0.0082	0.1336	0.0054	0.003	0.2503	0.0516	0.2796	0.0154
DTMA272	0.0212	0.762	0.0038	0.0837	0.0677	0.0076	0.006	0.013	0.0264	0.0086
DTMA273	0.003	0.6598	0.0068	0.0952	0.0048	0.0168	0.1896	0.015	0.0064	0.0026
DTMA274	0.0064	0.0154	0.0788	0.1522	0.007	0.0022	0.5145	0.006	0.2141	0.0034
DTMA275	0.0642	0.3861	0.0474	0.017	0.1102	0.1148	0.1982	0.0298	0.0258	0.0064
DTMA276	0.0306	0.4259	0.0026	0.0148	0.1522	0.0032	0.0036	0.2961	0.0092	0.0618
DTMA278	0.0012	0.002	0.0012	0.9842	0.0048	0.0014	0.0012	0.0014	0.0012	0.0014
DTMA279	0.1946	0.0074	0.0048	0.1839	0.0024	0.0064	0.4211	0.0026	0.174	0.0028
DTMA280	0.0532	0.3413	0.0036	0.0752	0.0144	0.123	0.1659	0.1006	0.102	0.0208
DTMA281	0.279	0.0124	0.003	0.2808	0.0092	0.0122	0.045	0.0028	0.3522	0.0034
DTMA282	0.2181	0.1532	0.0014	0.3278	0.0094	0.003	0.0238	0.0042	0.2386	0.0204
DTMA283	0.004	0.914	0.0046	0.0092	0.0058	0.0068	0.0056	0.0408	0.0036	0.0056
DTMA285	0.0022	0.003	0.0016	0.0058	0.004	0.972	0.0032	0.0036	0.0022	0.0024
DTMA287	0.0032	0.003	0.002	0.0022	0.0056	0.7895	0.1841	0.0032	0.0034	0.0038
DTMA288	0.0054	0.0086	0.0014	0.0138	0.0016	0.3299	0.6167	0.0084	0.0078	0.0064
DTMA3	0.0148	0.0064	0.6005	0.0706	0.002	0.2104	0.0726	0.01	0.0086	0.0042
DTMA31	0.1782	0.1434	0.0086	0.0288	0.0026	0.2601	0.1706	0.0072	0.067	0.1335
DTMA32	0.2832	0.076	0.0506	0.0184	0.0022	0.2502	0.0066	0.065	0.0076	0.2402
DTMA34	0.0478	0.0184	0.0066	0.0082	0.0226	0.051	0.0418	0.5477	0.1074	0.1484
DTMA39	0.5881	0.1659	0.1996	0.005	0.0032	0.0034	0.0038	0.0042	0.018	0.0088
DTMA40	0.6385	0.2512	0.0316	0.0062	0.0064	0.012	0.011	0.0052	0.016	0.022
DTMA42	0.711	0.0094	0.055	0.0092	0.0028	0.0468	0.0098	0.1052	0.012	0.0388
DTMA45	0.1691	0.169	0.04	0.1391	0.0058	0.0182	0.3371	0.0126	0.1006	0.0086
DTMA47	0.2329	0.165	0.0248	0.1165	0.0942	0.0058	0.1655	0.0442	0.0771	0.074
DTMA48	0.5608	0.264	0.0036	0.0182	0.004	0.0602	0.006	0.0218	0.0172	0.0442
DTMA53	0.2506	0.009	0.0046	0.0318	0.0602	0.01	0.0492	0.1194	0.4571	0.0082
DTMA54	0.0456	0.0318	0.1534	0.0158	0.0056	0.004	0.0304	0.6942	0.0068	0.0124
DTMA55	0.126	0.0146	0.0396	0.125	0.0086	0.1511	0.1323	0.044	0.0114	0.3474
DTMA57	0.3321	0.0066	0.001	0.0468	0.0112	0.0046	0.0571	0.3373	0.1887	0.0146
DTMA58	0.0028	0.0056	0.0022	0.0058	0.0036	0.0428	0.0262	0.8894	0.0172	0.0044
DTMA59	0.0848	0.4595	0.0044	0.0086	0.0024	0.0052	0.033	0.2374	0.0619	0.1027
DTMA6	0.001	0.001	0.991	0.001	0.001	0.001	0.001	0.001	0.001	0.001
DTMA60	0.0028	0.005	0.0026	0.0052	0.004	0.0316	0.0288	0.9002	0.0156	0.0042
DTMA61	0.0956	0.1803	0.0278	0.0176	0.036	0.0154	0.1222	0.2653	0.041	0.1988
DTMA62	0.001	0.0016	0.0012	0.002	0.987	0.002	0.001	0.002	0.001	0.0012
DTMA63	0.003	0.0014	0.0012	0.002	0.9704	0.0016	0.001	0.0152	0.0012	0.003
DTMA64	0.0156	0.0384	0.0022	0.0244	0.0178	0.1384	0.0962	0.5162	0.1384	0.0124
DTMA65	0.3161	0.0144	0.0158	0.0032	0.0302	0.0502	0.1488	0.3053	0.0859	0.03
DTMA67	0.0246	0.0084	0.0022	0.2277	0.1201	0.0052	0.1111	0.4785	0.016	0.0062
DTMA68	0.0062	0.0056	0.0028	0.0498	0.0192	0.0042	0.1683	0.727	0.0144	0.0026
DTMA69	0.4864	0.2477	0.0706	0.0058	0.0052	0.0044	0.0346	0.0034	0.1278	0.014
DTMA7	0.001	0.001	0.991	0.001	0.001	0.001	0.001	0.001	0.001	0.001
DTMA70	0.0036	0.0048	0.0026	0.0076	0.9628	0.0034	0.0032	0.0042	0.0034	0.0044
DTMA71	0.0024	0.0024	0.0036	0.0212	0.9076	0.0042	0.0506	0.0032	0.0018	0.003
DTMA72	0.0102	0.007	0.002	0.009	0.9328	0.0082	0.0038	0.0174	0.0062	0.0034
DTMA73	0.001	0.001	0.001	0.001	0.991	0.001	0.001	0.001	0.001	0.001
DTMA74	0.0022	0.0036	0.0022	0.006	0.8533	0.0032	0.1108	0.0036	0.0094	0.0058
DTMA75	0.001	0.001	0.001	0.002	0.9884	0.0012	0.001	0.0018	0.0014	0.0012
DTMA76	0.0366	0.0172	0.0064	0.0592	0.2843	0.0284	0.3682	0.034	0.1183	0.0474
DTMA77	0.1294	0.0154	0.0842	0.063	0.3309	0.018	0.0498	0.0874	0.0774	0.1444
DTMA78	0.1045	0.0096	0.031	0.073	0.2969	0.0066	0.2472	0.0352	0.136	0.06
DTMA8	0.001	0.001	0.991	0.001	0.001	0.001	0.001	0.001	0.001	0.001
DTMA80	0.5084	0.0076	0.1481	0.2597	0.0064	0.0026	0.0172	0.0092	0.03	0.0108
DTMA81	0.5455	0.0056	0.0586	0.0212	0.0094	0.0126	0.1547	0.1004	0.078	0.014
DTMA82	0.2823	0.0204	0.0072	0.023	0.0024	0.1219	0.1982	0.0687	0.2707	0.0052
DTMA83	0.2812	0.0068	0.0066	0.3234	0.0068	0.003	0.1169	0.0094	0.2419	0.004
DTMA85	0.3462	0.0266	0.0042	0.0114	0.0284	0.0052	0.0044	0.2643	0.0042	0.3051
DTMA86	0.0336	0.1332	0.0012	0.0054	0.0038	0.0116	0.0108	0.0026	0.0102	0.7875
DTMA87	0.6729	0.0078	0.0078	0.0078	0.0074	0.002	0.0702	0.1465	0.0736	0.004
DTMA88	0.1667	0.014	0.0348	0.0028	0.0032	0.0118	0.0048	0.268	0.0066	0.4873
DTMA89	0.01	0.0028	0.002	0.003	0.0024	0.0112	0.0026	0.0044	0.0178	0.9438
DTMA90	0.0112	0.0028	0.0016	0.0026	0.002	0.0026	0.0048	0.0036	0.0066	0.9622
DTMA91	0.0096	0.0042	0.0074	0.0086	0.0086	0.006	0.003	0.002	0.022	0.9286
DTMA92	0.0162	0.0544	0.0092	0.0218	0.03	0.0192	0.0883	0.1747	0.0748	0.5114
DTMA93	0.0114	0.006	0.003	0.0222	0.0044	0.0044	0.0042	0.004	0.029	0.9114
DTMA94	0.0504	0.0046	0.0026	0.004	0.0034	0.0076	0.0052	0.3002	0.0116	0.6104
DTMA97	0.018	0.0482	0.0028	0.0032	0.0026	0.0038	0.0064	0.0096	0.1276	0.7778
DTMA100	0.549	0.005	0.003	0.0038	0.1194	0.0034	0.0092	0.1319	0.1719	0.0034
DTMA102	0.5303	0.004	0.0028	0.0022	0.002	0.0038	0.017	0.0114	0.0782	0.3483
DTMA104	0.0166	0.0052	0.002	0.0194	0.005	0.0399	0.0034	0.2849	0.0056	0.618
DTMA105	0.4552	0.4011	0.016	0.0082	0.0106	0.0156	0.0072	0.0232	0.0106	0.0522
DTMA111	0.4465	0.0416	0.021	0.009	0.012	0.0274	0.051	0.0432	0.0434	0.305
DTMA112	0.0863	0.0372	0.0082	0.0244	0.0554	0.0154	0.0156	0.0596	0.2723	0.4255
DTMA114	0.7675	0.0781	0.0712	0.0252	0.0056	0.0072	0.0044	0.013	0.023	0.0048
DTMA119	0.6256	0.052	0.0264	0.0158	0.1026	0.0292	0.0168	0.0584	0.051	0.0222
DTMA121	0.0508	0.2335	0.0042	0.023	0.0034	0.1122	0.0908	0.2386	0.2134	0.03
DTMA127	0.0142	0.0052	0.008	0.007	0.0284	0.018	0.0096	0.2667	0.1887	0.4541
DTMA128	0.1741	0.0925	0.008	0.0144	0.056	0.0274	0.1981	0.3812	0.0382	0.01
DTMA130	0.0012	0.0014	0.0014	0.9876	0.0016	0.0014	0.0012	0.0016	0.0012	0.0014
DTMA131	0.0894	0.8515	0.0076	0.0042	0.0052	0.0098	0.007	0.0088	0.0058	0.0108
DTMA135	0.1741	0.0168	0.043	0.0078	0.001	0.2457	0.2461	0.0024	0.216	0.047
DTMA139	0.073	0.8303	0.002	0.0214	0.0024	0.0048	0.0434	0.0066	0.0098	0.0062
DTMA14	0.001	0.001	0.991	0.001	0.001	0.001	0.001	0.001	0.001	0.001
DTMA143	0.0054	0.0022	0.0194	0.0038	0.0036	0.0643	0.0709	0.0022	0.5776	0.2506
DTMA147	0.0296	0.0852	0.0028	0.046	0.0012	0.0012	0.1197	0.0026	0.0358	0.6759
DTMA148	0.1616	0.013	0.0018	0.0502	0.0088	0.0576	0.0112	0.0498	0.03	0.616
DTMA152	0.1185	0.3563	0.0026	0.0128	0.002	0.0028	0.0442	0.0068	0.0276	0.4263
DTMA154	0.1068	0.5305	0.013	0.0459	0.0759	0.0403	0.0078	0.1202	0.029	0.0306
DTMA155	0.2868	0.1015	0.0032	0.0042	0.0686	0.1234	0.039	0.1313	0.1203	0.1217
DTMA159	0.3534	0.029	0.0026	0.0068	0.1832	0.011	0.0096	0.039	0.359	0.0064
DTMA161	0.0174	0.3984	0.011	0.0032	0.006	0.0066	0.015	0.5106	0.0172	0.0146
DTMA164	0.4252	0.0062	0.044	0.0062	0.0036	0.0118	0.1586	0.007	0.2808	0.0566
DTMA165	0.0748	0.6414	0.196	0.0096	0.0048	0.0026	0.005	0.0396	0.0122	0.014
DTMA167	0.1491	0.1691	0.0386	0.0588	0.0388	0.0712	0.0614	0.0068	0.2927	0.1134
DTMA168	0.0156	0.7867	0.003	0.0054	0.003	0.0076	0.1435	0.013	0.019	0.0032
DTMA169	0.056	0.2743	0.0072	0.0238	0.0096	0.0368	0.1384	0.0056	0.2769	0.1714
DTMA17	0.0146	0.018	0.004	0.003	0.2851	0.0024	0.004	0.0034	0.0072	0.6583
DTMA171	0.4151	0.473	0.0112	0.0068	0.0022	0.0026	0.0058	0.0218	0.0192	0.0424
DTMA172	0.0136	0.1924	0.0048	0.0048	0.0188	0.0268	0.039	0.6344	0.0206	0.0448
DTMA174	0.2268	0.5183	0.0024	0.0044	0.0052	0.0132	0.0152	0.0076	0.0254	0.1814
DTMA175	0.3857	0.1255	0.0052	0.1445	0.0258	0.0054	0.0052	0.0576	0.0082	0.2369
DTMA176	0.6391	0.0208	0.002	0.0122	0.0098	0.0194	0.0052	0.1448	0.1156	0.031
DTMA177	0.186	0.2201	0.008	0.018	0.0152	0.0064	0.015	0.0112	0.018	0.5021
DTMA179	0.0867	0.1231	0.003	0.019	0.0026	0.0906	0.198	0.0058	0.4276	0.0436
DTMA18	0.3124	0.3891	0.0452	0.0034	0.001	0.0188	0.0188	0.0082	0.0076	0.1954
DTMA180	0.0188	0.5325	0.1077	0.0022	0.0044	0.0782	0.1357	0.078	0.0374	0.0052
DTMA181	0.2083	0.0082	0.0062	0.1188	0.002	0.0226	0.3715	0.0621	0.1878	0.0124
DTMA182	0.3075	0.0128	0.0028	0.0114	0.003	0.0034	0.0368	0.2111	0.0066	0.4046
DTMA183	0.3321	0.021	0.0048	0.2148	0.019	0.046	0.0502	0.005	0.3033	0.0038
DTMA185	0.0598	0.0318	0.0064	0.0104	0.011	0.3247	0.1613	0.3656	0.0068	0.0222
DTMA186	0.0326	0.0116	0.0052	0.0322	0.0054	0.2519	0.5693	0.0548	0.0268	0.0102
DTMA188	0.2122	0.0214	0.0072	0.015	0.0092	0.0042	0.008	0.4877	0.0034	0.2317
DTMA190	0.1832	0.0102	0.002	0.0042	0.0262	0.0038	0.0038	0.2413	0.0058	0.5195
DTMA191	0.4965	0.0046	0.0048	0.0074	0.0034	0.0096	0.0974	0.0048	0.3386	0.033
DTMA192	0.0694	0.02	0.0044	0.0052	0.0026	0.004	0.0318	0.1158	0.4665	0.2802
DTMA194	0.0032	0.2325	0.0012	0.0026	0.0044	0.1168	0.2514	0.0074	0.2725	0.108
DTMA197	0.0896	0.8535	0.0072	0.0042	0.005	0.009	0.0074	0.008	0.005	0.011
DTMA198	0.36	0.0056	0.0028	0.0278	0.023	0.002	0.0774	0.0158	0.0916	0.394
DTMA199	0.0907	0.0064	0.003	0.1806	0.0042	0.0034	0.177	0.0062	0.4661	0.0624
DTMA2	0.4758	0.0288	0.0636	0.098	0.003	0.0102	0.0642	0.2297	0.0144	0.0122
DTMA20	0.0444	0.1038	0.0878	0.0546	0.3141	0.0324	0.2025	0.1218	0.0322	0.0064
DTMA200	0.1431	0.0288	0.0028	0.0925	0.004	0.1242	0.4224	0.0188	0.1079	0.0556
DTMA201	0.104	0.0036	0.1766	0.0172	0.0396	0.0598	0.103	0.0148	0.1482	0.3331
DTMA202	0.01	0.0052	0.0032	0.0062	0.0114	0.4198	0.0058	0.0058	0.0088	0.5238
DTMA203	0.0444	0.0332	0.0032	0.014	0.006	0.0134	0.067	0.3387	0.2873	0.1928
DTMA205	0.3706	0.0066	0.0042	0.0038	0.0078	0.0078	0.0392	0.051	0.4402	0.0688
DTMA206	0.1139	0.664	0.013	0.1102	0.002	0.0168	0.0416	0.005	0.0126	0.021
DTMA212	0.4611	0.0334	0.002	0.0034	0.0048	0.0032	0.0448	0.1104	0.2688	0.068
DTMA217	0.2379	0.0066	0.0012	0.1469	0.2651	0.0038	0.0344	0.004	0.284	0.0162
DTMA218	0.2084	0.0076	0.002	0.149	0.0144	0.0066	0.3378	0.0434	0.2252	0.0056
DTMA22	0.0771	0.6564	0.0176	0.012	0.0064	0.013	0.0112	0.0206	0.0304	0.1553
DTMA230	0.02	0.3491	0.4415	0.0282	0.0052	0.0104	0.0106	0.0162	0.0412	0.0776
DTMA235	0.3519	0.1126	0.002	0.0844	0.0346	0.033	0.0494	0.1366	0.1915	0.004
DTMA245	0.0132	0.0122	0.0024	0.1188	0.004	0.2682	0.006	0.5684	0.0042	0.0026
DTMA28	0.4249	0.0888	0.0136	0.0044	0.005	0.0196	0.0534	0.0746	0.0216	0.2942
DTMA284	0.0018	0.002	0.001	0.0032	0.0024	0.9736	0.008	0.0028	0.0034	0.0018
DTMA286	0.0114	0.0064	0.0014	0.0038	0.0172	0.0494	0.0144	0.8882	0.0038	0.004
DTMA29	0.2106	0.007	0.1404	0.0358	0.0016	0.0918	0.1102	0.2537	0.033	0.116
DTMA30	0.0852	0.0164	0.069	0.3118	0.0036	0.0118	0.0326	0.3649	0.09	0.0148
DTMA33	0.5263	0.0128	0.1529	0.208	0.0138	0.0046	0.0316	0.0258	0.0194	0.0048
DTMA35	0.2228	0.0056	0.021	0.1143	0.069	0.0118	0.0108	0.0124	0.0366	0.4958
DTMA36	0.3583	0.0508	0.0026	0.5049	0.0122	0.003	0.0058	0.0038	0.0539	0.0048
DTMA37	0.0064	0.0036	0.1326	0.0238	0.0012	0.3054	0.4913	0.0024	0.0238	0.0094
DTMA38	0.0038	0.0102	0.0012	0.0016	0.002	0.0312	0.0401	0.0024	0.6438	0.2637
DTMA41	0.0124	0.7348	0.1436	0.004	0.003	0.0282	0.017	0.019	0.0188	0.0192
DTMA43	0.0424	0.1632	0.0052	0.0084	0.0044	0.0652	0.0742	0.0798	0.369	0.1883
DTMA44	0.019	0.0124	0.0612	0.0418	0.0024	0.4956	0.3394	0.0058	0.0132	0.0092
DTMA49	0.4027	0.2067	0.0546	0.0102	0.0056	0.1895	0.0891	0.0074	0.0136	0.0206
DTMA5	0.3506	0.007	0.337	0.037	0.0022	0.028	0.0128	0.0904	0.0824	0.0526
DTMA50	0.3088	0.0236	0.0376	0.024	0.0094	0.0116	0.1305	0.0314	0.3748	0.0484
DTMA51	0.0236	0.5588	0.002	0.0458	0.0086	0.0102	0.1305	0.1906	0.0266	0.0034
DTMA52	0.1469	0.0656	0.014	0.0064	0.003	0.286	0.0302	0.1134	0.0528	0.2817
DTMA56	0.0022	0.0024	0.002	0.003	0.978	0.0022	0.0022	0.0034	0.002	0.0026
DTMA66	0.1461	0.0088	0.0038	0.1323	0.4437	0.0346	0.0294	0.1087	0.0464	0.0462
DTMA79	0.3122	0.0608	0.0056	0.0028	0.0042	0.0402	0.2012	0.0094	0.0598	0.3037
DTMA84	0.2178	0.0697	0.003	0.0046	0.0032	0.0026	0.0032	0.0112	0.0046	0.6801
DTMA9	0.001	0.001	0.991	0.001	0.001	0.001	0.001	0.001	0.001	0.001
DTMA95	0.3249	0.4745	0.0402	0.01	0.0684	0.0024	0.0114	0.0476	0.0038	0.0168
DTMA96	0.6347	0.0204	0.0024	0.0132	0.013	0.0048	0.0458	0.0574	0.2028	0.0056
DTMA98	0.0112	0.0036	0.0078	0.0044	0.0068	0.0068	0.0032	0.003	0.0362	0.917
DTMA99	0.1566	0.0128	0.0142	0.0668	0.002	0.006	0.0248	0.6414	0.0604	0.015
