# Supplementary material for: Genomic Prediction of Resistance to Tar Spot Complex of Maize in Multiple Populations Using Genotyping-by-Sequencing SNPs
Source: Front Plant Sci. 2021 Jul 16;12:672525. doi: 10.3389/fpls.2021.672525 (PMC8322742; doi:10.3389/fpls.2021.672525)
Supplement: Supplementary file 1 [file Data_Sheet_1.ZIP › structure split for all the Ks (1-10)/K=2.csv]

Taxa	Q1	Q2
DTMA1	0.9732	0.0268
DTMA10	0.9854	0.0146
DTMA101	0.9738	0.0262
DTMA103	0.9906	0.0094
DTMA106	0.9644	0.0356
DTMA107	0.9862	0.0138
DTMA109	0.9686	0.0314
DTMA11	0.9842	0.0158
DTMA110	0.9898	0.0102
DTMA113	0.9546	0.0454
DTMA115	0.9876	0.0124
DTMA116	0.9620	0.0380
DTMA117	0.9312	0.0688
DTMA118	0.9502	0.0498
DTMA12	0.9856	0.0144
DTMA120	0.8884	0.1116
DTMA122	0.7600	0.2400
DTMA123	0.9866	0.0134
DTMA124	0.8554	0.1446
DTMA125	0.7208	0.2792
DTMA126	0.9602	0.0398
DTMA129	0.9556	0.0444
DTMA13	0.9850	0.0150
DTMA132	0.4650	0.5350
DTMA133	0.4224	0.5776
DTMA134	0.8154	0.1846
DTMA136	0.9904	0.0096
DTMA137	0.7150	0.2850
DTMA138	0.5526	0.4474
DTMA140	0.5924	0.4076
DTMA141	0.7764	0.2236
DTMA142	0.4068	0.5932
DTMA144	0.4612	0.5388
DTMA145	0.4938	0.5062
DTMA146	0.7068	0.2932
DTMA149	0.9760	0.0240
DTMA15	0.9822	0.0178
DTMA150	0.5728	0.4272
DTMA151	0.4548	0.5452
DTMA153	0.8624	0.1376
DTMA156	0.5002	0.4998
DTMA157	0.9502	0.0498
DTMA158	0.7418	0.2582
DTMA160	0.5814	0.4186
DTMA162	0.8706	0.1294
DTMA163	0.7100	0.2900
DTMA166	0.8902	0.1098
DTMA170	0.9638	0.0362
DTMA173	0.8244	0.1756
DTMA178	0.9746	0.0254
DTMA184	0.3380	0.6620
DTMA187	0.9760	0.0240
DTMA189	0.9690	0.0310
DTMA19	0.9868	0.0132
DTMA193	0.8200	0.1800
DTMA195	0.9066	0.0934
DTMA196	0.9104	0.0896
DTMA204	0.9398	0.0602
DTMA207	0.7348	0.2652
DTMA208	0.6788	0.3212
DTMA209	0.8670	0.1330
DTMA21	0.9868	0.0132
DTMA210	0.8524	0.1476
DTMA211	0.8522	0.1478
DTMA213	0.7408	0.2592
DTMA214	0.7258	0.2742
DTMA215	0.8494	0.1506
DTMA216	0.0796	0.9204
DTMA219	0.9584	0.0416
DTMA220	0.9890	0.0110
DTMA221	0.9758	0.0242
DTMA222	0.9150	0.0850
DTMA223	0.9838	0.0162
DTMA224	0.6762	0.3238
DTMA225	0.9760	0.0240
DTMA226	0.7340	0.2660
DTMA227	0.8540	0.1460
DTMA228	0.9128	0.0872
DTMA229	0.8480	0.1520
DTMA231	0.8818	0.1182
DTMA232	0.9574	0.0426
DTMA233	0.9784	0.0216
DTMA234	0.7262	0.2738
DTMA236	0.9788	0.0212
DTMA237	0.9096	0.0904
DTMA238	0.9578	0.0422
DTMA239	0.5802	0.4198
DTMA24	0.9738	0.0262
DTMA240	0.9542	0.0458
DTMA241	0.9748	0.0252
DTMA242	0.0134	0.9866
DTMA243	0.0070	0.9930
DTMA244	0.0390	0.9610
DTMA246	0.0160	0.9840
DTMA247	0.0090	0.9910
DTMA248	0.2148	0.7852
DTMA249	0.0130	0.9870
DTMA25	0.8326	0.1674
DTMA250	0.0120	0.9880
DTMA251	0.5690	0.4310
DTMA252	0.0120	0.9880
DTMA253	0.0138	0.9862
DTMA254	0.0132	0.9868
DTMA255	0.0090	0.9910
DTMA256	0.0236	0.9764
DTMA257	0.0890	0.9110
DTMA258	0.0114	0.9886
DTMA259	0.6168	0.3832
DTMA26	0.6446	0.3554
DTMA260	0.7950	0.2050
DTMA261	0.0076	0.9924
DTMA262	0.7660	0.2340
DTMA263	0.0074	0.9926
DTMA264	0.0090	0.9910
DTMA265	0.0090	0.9910
DTMA266	0.0244	0.9756
DTMA267	0.2920	0.7080
DTMA268	0.0346	0.9654
DTMA269	0.9530	0.0470
DTMA27	0.9364	0.0636
DTMA270	0.8272	0.1728
DTMA271	0.9624	0.0376
DTMA272	0.9750	0.0250
DTMA273	0.7124	0.2876
DTMA274	0.9882	0.0118
DTMA275	0.6880	0.3120
DTMA276	0.9744	0.0256
DTMA278	0.9814	0.0186
DTMA279	0.8834	0.1166
DTMA280	0.6328	0.3672
DTMA281	0.7286	0.2714
DTMA282	0.9804	0.0196
DTMA283	0.9596	0.0404
DTMA285	0.0116	0.9884
DTMA287	0.0134	0.9866
DTMA288	0.0792	0.9208
DTMA3	0.7516	0.2484
DTMA31	0.4480	0.5520
DTMA32	0.7062	0.2938
DTMA34	0.6800	0.3200
DTMA39	0.9808	0.0192
DTMA40	0.9554	0.0446
DTMA42	0.7510	0.2490
DTMA45	0.9082	0.0918
DTMA47	0.9736	0.0264
DTMA48	0.7344	0.2656
DTMA53	0.6472	0.3528
DTMA54	0.9388	0.0612
DTMA55	0.7032	0.2968
DTMA57	0.9466	0.0534
DTMA58	0.7124	0.2876
DTMA59	0.9596	0.0404
DTMA6	0.9858	0.0142
DTMA60	0.7320	0.2680
DTMA61	0.8862	0.1138
DTMA62	0.9782	0.0218
DTMA63	0.9822	0.0178
DTMA64	0.6202	0.3798
DTMA65	0.8074	0.1926
DTMA67	0.9086	0.0914
DTMA68	0.8554	0.1446
DTMA69	0.7938	0.2062
DTMA7	0.9856	0.0144
DTMA70	0.9810	0.0190
DTMA71	0.9118	0.0882
DTMA72	0.9756	0.0244
DTMA73	0.9824	0.0176
DTMA74	0.8780	0.1220
DTMA75	0.9802	0.0198
DTMA76	0.7658	0.2342
DTMA77	0.9444	0.0556
DTMA78	0.9180	0.0820
DTMA8	0.9858	0.0142
DTMA80	0.9830	0.0170
DTMA81	0.8990	0.1010
DTMA82	0.5720	0.4280
DTMA83	0.9720	0.0280
DTMA85	0.9786	0.0214
DTMA86	0.9212	0.0788
DTMA87	0.9842	0.0158
DTMA88	0.9414	0.0586
DTMA89	0.8200	0.1800
DTMA90	0.9092	0.0908
DTMA91	0.9536	0.0464
DTMA92	0.8844	0.1156
DTMA93	0.9440	0.0560
DTMA94	0.9580	0.0420
DTMA97	0.9640	0.0360
DTMA100	0.9750	0.0250
DTMA102	0.9726	0.0274
DTMA104	0.8558	0.1442
DTMA105	0.8732	0.1268
DTMA111	0.9120	0.0880
DTMA112	0.8220	0.1780
DTMA114	0.9324	0.0676
DTMA119	0.9132	0.0868
DTMA121	0.6046	0.3954
DTMA127	0.8724	0.1276
DTMA128	0.8370	0.1630
DTMA130	0.9788	0.0212
DTMA131	0.7990	0.2010
DTMA135	0.3382	0.6618
DTMA139	0.9576	0.0424
DTMA14	0.9822	0.0178
DTMA143	0.4438	0.5562
DTMA147	0.9912	0.0088
DTMA148	0.8752	0.1248
DTMA152	0.9762	0.0238
DTMA154	0.9260	0.0740
DTMA155	0.6850	0.3150
DTMA159	0.8356	0.1644
DTMA161	0.8452	0.1548
DTMA164	0.6742	0.3258
DTMA165	0.9626	0.0374
DTMA167	0.6708	0.3292
DTMA168	0.7072	0.2928
DTMA169	0.6500	0.3500
DTMA17	0.9882	0.0118
DTMA171	0.9782	0.0218
DTMA172	0.7372	0.2628
DTMA174	0.7992	0.2008
DTMA175	0.9738	0.0262
DTMA176	0.8128	0.1872
DTMA177	0.9708	0.0292
DTMA179	0.5106	0.4894
DTMA18	0.8704	0.1296
DTMA180	0.6172	0.3828
DTMA181	0.8574	0.1426
DTMA182	0.9772	0.0228
DTMA183	0.8436	0.1564
DTMA185	0.4602	0.5398
DTMA186	0.3202	0.6798
DTMA188	0.9754	0.0246
DTMA190	0.9758	0.0242
DTMA191	0.7248	0.2752
DTMA192	0.8174	0.1826
DTMA194	0.3990	0.6010
DTMA197	0.7986	0.2014
DTMA198	0.9890	0.0110
DTMA199	0.7420	0.2580
DTMA2	0.9002	0.0998
DTMA20	0.8248	0.1752
DTMA200	0.6408	0.3592
DTMA201	0.7934	0.2066
DTMA202	0.4864	0.5136
DTMA203	0.6118	0.3882
DTMA205	0.7994	0.2006
DTMA206	0.7514	0.2486
DTMA212	0.9762	0.0238
DTMA217	0.9784	0.0216
DTMA218	0.9350	0.0650
DTMA22	0.8366	0.1634
DTMA230	0.9666	0.0334
DTMA235	0.8036	0.1964
DTMA245	0.5726	0.4274
DTMA28	0.9058	0.0942
DTMA284	0.0094	0.9906
DTMA286	0.7292	0.2708
DTMA29	0.7432	0.2568
DTMA30	0.9386	0.0614
DTMA33	0.9838	0.0162
DTMA35	0.9568	0.0432
DTMA36	0.9760	0.0240
DTMA37	0.2920	0.7080
DTMA38	0.6166	0.3834
DTMA41	0.7278	0.2722
DTMA43	0.7158	0.2842
DTMA44	0.1906	0.8094
DTMA49	0.6020	0.3980
DTMA5	0.8990	0.1010
DTMA50	0.7836	0.2164
DTMA51	0.8084	0.1916
DTMA52	0.6032	0.3968
DTMA56	0.9784	0.0216
DTMA66	0.8950	0.1050
DTMA79	0.7416	0.2584
DTMA84	0.9866	0.0134
DTMA9	0.9860	0.0140
DTMA95	0.9850	0.0150
DTMA96	0.9696	0.0304
DTMA98	0.9162	0.0838
DTMA99	0.9264	0.0736
