# Supplementary material for: Genomic Prediction of Resistance to Tar Spot Complex of Maize in Multiple Populations Using Genotyping-by-Sequencing SNPs
Source: Front Plant Sci. 2021 Jul 16;12:672525. doi: 10.3389/fpls.2021.672525 (PMC8322742; doi:10.3389/fpls.2021.672525)
Supplement: Supplementary file 1 [file Data_Sheet_1.ZIP › structure split for all the Ks (1-10)/K=3.csv]

Taxa	Q1	Q2	Q3
DTMA1	0.2799	0.7053	0.0148
DTMA10	0.9960	0.0020	0.0020
DTMA101	0.0628	0.9252	0.0120
DTMA103	0.0334	0.9620	0.0046
DTMA106	0.1907	0.7881	0.0212
DTMA107	0.0060	0.9890	0.0050
DTMA109	0.0618	0.9278	0.0104
DTMA11	0.9612	0.0358	0.0030
DTMA110	0.0660	0.9290	0.0050
DTMA113	0.2701	0.7015	0.0284
DTMA115	0.0466	0.9474	0.0060
DTMA116	0.0066	0.9804	0.0130
DTMA117	0.0972	0.8750	0.0278
DTMA118	0.0080	0.9776	0.0144
DTMA12	0.9888	0.0092	0.0020
DTMA120	0.0358	0.9056	0.0586
DTMA122	0.0058	0.7978	0.1964
DTMA123	0.0146	0.9794	0.0060
DTMA124	0.0884	0.8194	0.0922
DTMA125	0.1022	0.6597	0.2382
DTMA126	0.0146	0.9702	0.0152
DTMA129	0.0122	0.9716	0.0162
DTMA13	0.9960	0.0020	0.0020
DTMA132	0.0084	0.4746	0.5170
DTMA133	0.0244	0.4067	0.5689
DTMA134	0.0610	0.8020	0.1370
DTMA136	0.0372	0.9580	0.0048
DTMA137	0.0054	0.7798	0.2148
DTMA138	0.0088	0.5859	0.4053
DTMA140	0.0630	0.5539	0.3831
DTMA141	0.0030	0.8856	0.1114
DTMA142	0.0030	0.4833	0.5137
DTMA144	0.0070	0.5134	0.4796
DTMA145	0.0936	0.4512	0.4552
DTMA146	0.0048	0.8138	0.1814
DTMA149	0.0140	0.9760	0.0100
DTMA15	0.9960	0.0020	0.0020
DTMA150	0.0058	0.6390	0.3552
DTMA151	0.0140	0.4900	0.4960
DTMA153	0.0266	0.9206	0.0528
DTMA156	0.0062	0.5578	0.4360
DTMA157	0.0056	0.9770	0.0174
DTMA158	0.0418	0.7507	0.2074
DTMA160	0.0672	0.5377	0.3951
DTMA162	0.0312	0.8916	0.0772
DTMA163	0.0058	0.7646	0.2296
DTMA166	0.0122	0.9630	0.0248
DTMA170	0.0094	0.9772	0.0134
DTMA173	0.0252	0.8690	0.1058
DTMA178	0.0504	0.9386	0.0110
DTMA184	0.1515	0.0412	0.8073
DTMA187	0.0098	0.9802	0.0100
DTMA189	0.0088	0.9792	0.0120
DTMA19	0.0068	0.9874	0.0058
DTMA193	0.0266	0.8266	0.1468
DTMA195	0.0608	0.9090	0.0302
DTMA196	0.0460	0.9268	0.0272
DTMA204	0.0362	0.9018	0.0620
DTMA207	0.0120	0.7850	0.2030
DTMA208	0.0318	0.6639	0.3043
DTMA209	0.0040	0.9578	0.0382
DTMA21	0.0448	0.9490	0.0062
DTMA210	0.0304	0.8774	0.0922
DTMA211	0.0312	0.8884	0.0804
DTMA213	0.0252	0.7895	0.1853
DTMA214	0.0282	0.7736	0.1982
DTMA215	0.1068	0.7752	0.1180
DTMA216	0.0058	0.0636	0.9306
DTMA219	0.1152	0.8658	0.0190
DTMA220	0.1379	0.8563	0.0058
DTMA221	0.0118	0.9744	0.0138
DTMA222	0.1276	0.8130	0.0594
DTMA223	0.0174	0.9754	0.0072
DTMA224	0.0514	0.7001	0.2485
DTMA225	0.0030	0.9882	0.0088
DTMA226	0.0072	0.8241	0.1687
DTMA227	0.2048	0.6858	0.1094
DTMA228	0.0078	0.9586	0.0336
DTMA229	0.0052	0.9456	0.0492
DTMA231	0.0118	0.9346	0.0536
DTMA232	0.0056	0.9812	0.0132
DTMA233	0.0114	0.9774	0.0112
DTMA234	0.0038	0.8072	0.1890
DTMA236	0.0098	0.9794	0.0108
DTMA237	0.0090	0.9436	0.0474
DTMA238	0.0068	0.9750	0.0182
DTMA239	0.0362	0.5673	0.3965
DTMA24	0.8292	0.0794	0.0914
DTMA240	0.0068	0.9748	0.0184
DTMA241	0.0068	0.9794	0.0138
DTMA242	0.0048	0.0070	0.9882
DTMA243	0.0040	0.0040	0.9920
DTMA244	0.0582	0.0090	0.9328
DTMA246	0.0186	0.0066	0.9748
DTMA247	0.0048	0.0042	0.9910
DTMA248	0.0036	0.2987	0.6977
DTMA249	0.0066	0.0068	0.9866
DTMA25	0.5747	0.1850	0.2404
DTMA250	0.0036	0.0080	0.9884
DTMA251	0.0114	0.6115	0.3771
DTMA252	0.0038	0.0082	0.9880
DTMA253	0.0062	0.0066	0.9872
DTMA254	0.0112	0.0060	0.9828
DTMA255	0.0040	0.0052	0.9908
DTMA256	0.0050	0.0240	0.9710
DTMA257	0.0048	0.0746	0.9206
DTMA258	0.0030	0.0066	0.9904
DTMA259	0.0050	0.6779	0.3171
DTMA26	0.0336	0.6619	0.3045
DTMA260	0.0118	0.8904	0.0978
DTMA261	0.0030	0.0040	0.9930
DTMA262	0.0126	0.8650	0.1224
DTMA263	0.0028	0.0040	0.9932
DTMA264	0.0048	0.0046	0.9906
DTMA265	0.0050	0.0042	0.9908
DTMA266	0.0076	0.0152	0.9772
DTMA267	0.0122	0.3035	0.6843
DTMA268	0.0030	0.0302	0.9668
DTMA269	0.0304	0.9426	0.0270
DTMA27	0.0566	0.9044	0.0390
DTMA270	0.0900	0.8131	0.0970
DTMA271	0.0168	0.9728	0.0104
DTMA272	0.0086	0.9820	0.0094
DTMA273	0.0442	0.7528	0.2030
DTMA274	0.1288	0.8654	0.0058
DTMA275	0.0929	0.6376	0.2696
DTMA276	0.0068	0.9838	0.0094
DTMA278	0.0078	0.9828	0.0094
DTMA279	0.0118	0.9352	0.0530
DTMA280	0.0078	0.6719	0.3203
DTMA281	0.0060	0.7756	0.2184
DTMA282	0.0038	0.9880	0.0082
DTMA283	0.0132	0.9698	0.0170
DTMA285	0.0040	0.0064	0.9896
DTMA287	0.0044	0.0070	0.9886
DTMA288	0.0040	0.0692	0.9268
DTMA3	0.6377	0.0126	0.3497
DTMA31	0.0286	0.4265	0.5449
DTMA32	0.1040	0.6207	0.2753
DTMA34	0.0104	0.7460	0.2436
DTMA39	0.3041	0.6843	0.0116
DTMA40	0.0838	0.8858	0.0304
DTMA42	0.1122	0.6797	0.2081
DTMA45	0.0578	0.9008	0.0414
DTMA47	0.0370	0.9514	0.0116
DTMA48	0.0102	0.7880	0.2018
DTMA53	0.0084	0.7442	0.2474
DTMA54	0.1227	0.8553	0.0220
DTMA55	0.0622	0.6794	0.2584
DTMA57	0.0030	0.9828	0.0142
DTMA58	0.0094	0.7670	0.2236
DTMA59	0.0112	0.9770	0.0118
DTMA6	0.9960	0.0020	0.0020
DTMA60	0.0120	0.7784	0.2096
DTMA61	0.0284	0.9440	0.0276
DTMA62	0.0106	0.9806	0.0088
DTMA63	0.0098	0.9832	0.0070
DTMA64	0.0052	0.6741	0.3207
DTMA65	0.0272	0.8876	0.0852
DTMA67	0.0050	0.9504	0.0446
DTMA68	0.0068	0.9016	0.0916
DTMA69	0.1308	0.7063	0.1630
DTMA7	0.9960	0.0020	0.0020
DTMA70	0.0078	0.9844	0.0078
DTMA71	0.0208	0.9228	0.0564
DTMA72	0.0050	0.9860	0.0090
DTMA73	0.0088	0.9840	0.0072
DTMA74	0.0168	0.9102	0.0730
DTMA75	0.0040	0.9886	0.0074
DTMA76	0.0154	0.8041	0.1805
DTMA77	0.0798	0.8928	0.0274
DTMA78	0.0718	0.8890	0.0392
DTMA8	0.9960	0.0020	0.0020
DTMA80	0.2106	0.7800	0.0094
DTMA81	0.1132	0.8278	0.0590
DTMA82	0.0200	0.5794	0.4006
DTMA83	0.0286	0.9618	0.0096
DTMA85	0.0120	0.9780	0.0100
DTMA86	0.0088	0.9754	0.0158
DTMA87	0.0176	0.9754	0.0070
DTMA88	0.0752	0.8934	0.0314
DTMA89	0.0078	0.9282	0.0640
DTMA90	0.0050	0.9728	0.0222
DTMA91	0.0222	0.9590	0.0188
DTMA92	0.0120	0.9360	0.0520
DTMA93	0.0130	0.9744	0.0126
DTMA94	0.0068	0.9758	0.0174
DTMA97	0.0094	0.9822	0.0084
DTMA100	0.0090	0.9818	0.0092
DTMA102	0.0074	0.9834	0.0092
DTMA104	0.0048	0.9310	0.0642
DTMA105	0.0532	0.8884	0.0584
DTMA111	0.0538	0.8832	0.0630
DTMA112	0.0106	0.8564	0.1330
DTMA114	0.1343	0.8327	0.0330
DTMA119	0.0436	0.9300	0.0264
DTMA121	0.0086	0.6536	0.3378
DTMA127	0.0134	0.9200	0.0666
DTMA128	0.0274	0.8492	0.1234
DTMA130	0.0088	0.9804	0.0108
DTMA131	0.0366	0.8156	0.1478
DTMA135	0.0720	0.2492	0.6789
DTMA139	0.0090	0.9748	0.0162
DTMA14	0.9960	0.0020	0.0020
DTMA143	0.0404	0.4566	0.5030
DTMA147	0.0086	0.9874	0.0040
DTMA148	0.0040	0.9632	0.0328
DTMA152	0.0064	0.9838	0.0098
DTMA154	0.0250	0.9548	0.0202
DTMA155	0.0072	0.7562	0.2366
DTMA159	0.0078	0.8888	0.1034
DTMA161	0.0316	0.8858	0.0826
DTMA164	0.1122	0.6297	0.2581
DTMA165	0.2404	0.7391	0.0204
DTMA167	0.0330	0.6890	0.2780
DTMA168	0.0158	0.7578	0.2264
DTMA169	0.0184	0.6591	0.3225
DTMA17	0.0090	0.9860	0.0050
DTMA171	0.0414	0.9488	0.0098
DTMA172	0.0076	0.8868	0.1056
DTMA174	0.0082	0.8460	0.1458
DTMA175	0.0218	0.9668	0.0114
DTMA176	0.0052	0.9302	0.0646
DTMA177	0.0424	0.9428	0.0148
DTMA179	0.0048	0.5644	0.4308
DTMA18	0.1336	0.7994	0.0670
DTMA180	0.2034	0.4279	0.3687
DTMA181	0.0518	0.8288	0.1194
DTMA182	0.0058	0.9850	0.0092
DTMA183	0.0102	0.8334	0.1564
DTMA185	0.0110	0.4795	0.5095
DTMA186	0.0110	0.3320	0.6570
DTMA188	0.0200	0.9690	0.0110
DTMA190	0.0064	0.9840	0.0096
DTMA191	0.0110	0.7804	0.2086
DTMA192	0.0104	0.8736	0.1160
DTMA194	0.0030	0.4922	0.5048
DTMA197	0.0358	0.8186	0.1456
DTMA198	0.0064	0.9886	0.0050
DTMA199	0.0262	0.8076	0.1662
DTMA2	0.1158	0.8218	0.0624
DTMA20	0.1282	0.7248	0.1470
DTMA200	0.0058	0.6871	0.3071
DTMA201	0.1916	0.6310	0.1774
DTMA202	0.0068	0.5507	0.4425
DTMA203	0.0060	0.6976	0.2964
DTMA205	0.0114	0.9312	0.0574
DTMA206	0.1216	0.6317	0.2467
DTMA212	0.0056	0.9852	0.0092
DTMA217	0.0028	0.9892	0.0080
DTMA218	0.0050	0.9766	0.0184
DTMA22	0.0470	0.8458	0.1072
DTMA230	0.4803	0.5045	0.0152
DTMA235	0.0040	0.8836	0.1124
DTMA245	0.0058	0.6186	0.3756
DTMA28	0.0506	0.8944	0.0550
DTMA284	0.0036	0.0050	0.9914
DTMA286	0.0050	0.7810	0.2140
DTMA29	0.1682	0.5892	0.2426
DTMA30	0.1180	0.8514	0.0306
DTMA33	0.2360	0.7540	0.0100
DTMA35	0.0424	0.9364	0.0212
DTMA36	0.0094	0.9796	0.0110
DTMA37	0.1708	0.0208	0.8084
DTMA38	0.0038	0.7031	0.2931
DTMA41	0.1914	0.5434	0.2652
DTMA43	0.0068	0.7897	0.2035
DTMA44	0.0822	0.0252	0.8926
DTMA49	0.1488	0.4070	0.4442
DTMA5	0.3689	0.5399	0.0912
DTMA50	0.0822	0.7694	0.1484
DTMA51	0.0058	0.9320	0.0622
DTMA52	0.0470	0.6008	0.3522
DTMA56	0.0080	0.9832	0.0088
DTMA66	0.0090	0.9298	0.0612
DTMA79	0.0150	0.7988	0.1862
DTMA84	0.0102	0.9834	0.0064
DTMA9	0.9960	0.0020	0.0020
DTMA95	0.0962	0.8968	0.0070
DTMA96	0.0058	0.9834	0.0108
DTMA98	0.0156	0.9546	0.0298
DTMA99	0.0288	0.9176	0.0536
