# Supplementary material for: Genomic Prediction of Resistance to Tar Spot Complex of Maize in Multiple Populations Using Genotyping-by-Sequencing SNPs
Source: Front Plant Sci. 2021 Jul 16;12:672525. doi: 10.3389/fpls.2021.672525 (PMC8322742; doi:10.3389/fpls.2021.672525)
Supplement: Supplementary file 1 [file Data_Sheet_1.ZIP › structure split for all the Ks (1-10)/K=4.csv]

Taxa	Q1	Q2	Q3	Q4
DTMA1	0.0590	0.0220	0.6157	0.3033
DTMA10	0.0030	0.0030	0.0030	0.9910
DTMA101	0.2135	0.0184	0.6489	0.1192
DTMA103	0.9698	0.0050	0.0086	0.0166
DTMA106	0.5700	0.0310	0.1945	0.2045
DTMA107	0.7161	0.0070	0.2689	0.0080
DTMA109	0.8598	0.0142	0.0534	0.0726
DTMA11	0.0228	0.0040	0.0176	0.9556
DTMA110	0.4407	0.0070	0.4607	0.0916
DTMA113	0.1248	0.0474	0.5498	0.2780
DTMA115	0.3372	0.0096	0.5750	0.0782
DTMA116	0.5159	0.0204	0.4541	0.0096
DTMA117	0.2098	0.0576	0.6085	0.1242
DTMA118	0.0298	0.0338	0.9244	0.0120
DTMA12	0.0070	0.0030	0.0096	0.9804
DTMA120	0.3015	0.1062	0.5378	0.0546
DTMA122	0.3655	0.2171	0.4088	0.0086
DTMA123	0.5044	0.0090	0.4624	0.0242
DTMA124	0.1172	0.1452	0.6231	0.1144
DTMA125	0.3559	0.2815	0.2377	0.1249
DTMA126	0.4776	0.0252	0.4712	0.0260
DTMA129	0.2653	0.0344	0.6837	0.0166
DTMA13	0.0030	0.0030	0.0030	0.9910
DTMA132	0.4641	0.5077	0.0174	0.0108
DTMA133	0.0548	0.5370	0.3836	0.0246
DTMA134	0.0438	0.1712	0.6669	0.1182
DTMA136	0.9684	0.0052	0.0088	0.0176
DTMA137	0.8124	0.1678	0.0128	0.0070
DTMA138	0.5399	0.3973	0.0502	0.0126
DTMA140	0.3777	0.4153	0.0942	0.1128
DTMA141	0.8034	0.1084	0.0842	0.0040
DTMA142	0.5083	0.4703	0.0170	0.0044
DTMA144	0.2447	0.4961	0.2462	0.0130
DTMA145	0.5154	0.3912	0.0074	0.0860
DTMA146	0.8030	0.1724	0.0194	0.0052
DTMA149	0.0422	0.0214	0.9192	0.0172
DTMA15	0.0030	0.0030	0.0030	0.9910
DTMA150	0.5508	0.3848	0.0574	0.0070
DTMA151	0.3837	0.5077	0.0896	0.0190
DTMA153	0.0614	0.0914	0.8050	0.0422
DTMA156	0.1703	0.4845	0.3362	0.0090
DTMA157	0.7113	0.0586	0.2224	0.0078
DTMA158	0.0912	0.2531	0.5845	0.0712
DTMA160	0.1284	0.4097	0.3817	0.0802
DTMA162	0.3964	0.1162	0.4336	0.0538
DTMA163	0.4670	0.2574	0.2676	0.0080
DTMA166	0.9494	0.0222	0.0190	0.0094
DTMA170	0.6070	0.0200	0.3592	0.0138
DTMA173	0.1226	0.1370	0.7093	0.0312
DTMA178	0.8652	0.0182	0.0860	0.0306
DTMA184	0.0442	0.7484	0.0582	0.1492
DTMA187	0.7620	0.0168	0.2024	0.0188
DTMA189	0.8718	0.0174	0.1004	0.0104
DTMA19	0.6393	0.0076	0.3425	0.0106
DTMA193	0.3723	0.1718	0.4153	0.0406
DTMA195	0.8537	0.0344	0.0280	0.0840
DTMA196	0.8988	0.0276	0.0176	0.0560
DTMA204	0.5667	0.0796	0.3147	0.0390
DTMA207	0.6559	0.2260	0.1034	0.0148
DTMA208	0.5780	0.3214	0.0640	0.0366
DTMA209	0.1971	0.0594	0.7383	0.0052
DTMA21	0.4127	0.0090	0.5143	0.0640
DTMA210	0.7802	0.1034	0.0790	0.0374
DTMA211	0.4497	0.0938	0.4047	0.0518
DTMA213	0.4434	0.1985	0.3133	0.0448
DTMA214	0.4227	0.2136	0.3127	0.0510
DTMA215	0.1576	0.1856	0.5267	0.1300
DTMA216	0.0120	0.8630	0.1180	0.0070
DTMA219	0.1016	0.0242	0.7115	0.1626
DTMA220	0.0524	0.0076	0.7568	0.1832
DTMA221	0.3119	0.0252	0.6377	0.0252
DTMA222	0.2869	0.0806	0.4795	0.1530
DTMA223	0.1384	0.0098	0.8196	0.0322
DTMA224	0.0978	0.2951	0.4956	0.1116
DTMA225	0.0118	0.0106	0.9736	0.0040
DTMA226	0.7366	0.2102	0.0422	0.0110
DTMA227	0.3405	0.1618	0.2685	0.2292
DTMA228	0.8436	0.0544	0.0900	0.0120
DTMA229	0.0496	0.0694	0.8746	0.0064
DTMA231	0.0246	0.1010	0.8556	0.0188
DTMA232	0.1947	0.0248	0.7729	0.0076
DTMA233	0.0172	0.0120	0.9574	0.0134
DTMA234	0.4747	0.2240	0.2957	0.0056
DTMA236	0.0120	0.0102	0.9668	0.0110
DTMA237	0.0124	0.0338	0.9442	0.0096
DTMA238	0.0426	0.0168	0.9328	0.0078
DTMA239	0.5140	0.4074	0.0430	0.0356
DTMA24	0.0936	0.0608	0.0234	0.8222
DTMA240	0.6006	0.0366	0.3514	0.0114
DTMA241	0.3370	0.0236	0.6276	0.0118
DTMA242	0.0086	0.9746	0.0102	0.0066
DTMA243	0.0050	0.9844	0.0050	0.0056
DTMA244	0.0102	0.9182	0.0110	0.0606
DTMA246	0.0092	0.9578	0.0080	0.0250
DTMA247	0.0054	0.9820	0.0060	0.0066
DTMA248	0.2062	0.6923	0.0966	0.0050
DTMA249	0.0090	0.9726	0.0090	0.0094
DTMA25	0.1522	0.2480	0.0292	0.5706
DTMA250	0.0106	0.9728	0.0116	0.0050
DTMA251	0.3259	0.3956	0.2609	0.0176
DTMA252	0.0110	0.9728	0.0112	0.0050
DTMA253	0.0100	0.9732	0.0080	0.0088
DTMA254	0.0080	0.9698	0.0076	0.0146
DTMA255	0.0070	0.9808	0.0066	0.0056
DTMA256	0.0274	0.9518	0.0140	0.0068
DTMA257	0.0620	0.8538	0.0778	0.0064
DTMA258	0.0070	0.9764	0.0122	0.0044
DTMA259	0.0722	0.3407	0.5800	0.0072
DTMA26	0.6873	0.2773	0.0140	0.0214
DTMA260	0.0200	0.1310	0.8286	0.0204
DTMA261	0.0050	0.9850	0.0060	0.0040
DTMA262	0.0256	0.1676	0.7840	0.0228
DTMA263	0.0050	0.9850	0.0060	0.0040
DTMA264	0.0054	0.9822	0.0060	0.0064
DTMA265	0.0060	0.9810	0.0066	0.0064
DTMA266	0.0180	0.9552	0.0160	0.0108
DTMA267	0.0160	0.6558	0.3162	0.0120
DTMA268	0.0100	0.9092	0.0762	0.0046
DTMA269	0.1360	0.0346	0.7722	0.0572
DTMA27	0.8534	0.0938	0.0212	0.0316
DTMA270	0.0362	0.1514	0.6803	0.1320
DTMA271	0.3245	0.0160	0.6387	0.0208
DTMA272	0.3433	0.0140	0.6269	0.0158
DTMA273	0.0816	0.2509	0.5617	0.1058
DTMA274	0.0540	0.0080	0.7593	0.1787
DTMA275	0.0886	0.3147	0.4491	0.1476
DTMA276	0.4633	0.0154	0.5109	0.0104
DTMA278	0.0112	0.0092	0.9708	0.0088
DTMA279	0.0246	0.1002	0.8567	0.0186
DTMA280	0.2920	0.3342	0.3618	0.0120
DTMA281	0.0222	0.2402	0.7292	0.0084
DTMA282	0.1893	0.0122	0.7933	0.0052
DTMA283	0.5367	0.0360	0.4035	0.0238
DTMA285	0.0066	0.9764	0.0118	0.0052
DTMA287	0.0090	0.9742	0.0108	0.0060
DTMA288	0.0642	0.8637	0.0670	0.0050
DTMA3	0.0150	0.3309	0.0214	0.6327
DTMA31	0.4144	0.5308	0.0280	0.0268
DTMA32	0.5696	0.2783	0.0364	0.1156
DTMA34	0.2106	0.2735	0.4941	0.0218
DTMA39	0.5616	0.0262	0.1034	0.3087
DTMA40	0.6666	0.1056	0.1288	0.0990
DTMA42	0.2354	0.2715	0.3641	0.1290
DTMA45	0.1098	0.0896	0.6753	0.1252
DTMA47	0.2104	0.0200	0.6906	0.0790
DTMA48	0.7461	0.2173	0.0222	0.0144
DTMA53	0.0754	0.3047	0.6095	0.0104
DTMA54	0.0738	0.0532	0.7068	0.1662
DTMA55	0.4615	0.3341	0.1046	0.0998
DTMA57	0.1477	0.0188	0.8295	0.0040
DTMA58	0.0292	0.2834	0.6756	0.0118
DTMA59	0.6317	0.0244	0.3265	0.0174
DTMA6	0.0030	0.0030	0.0030	0.9910
DTMA60	0.0314	0.2726	0.6814	0.0146
DTMA61	0.5091	0.0530	0.4047	0.0332
DTMA62	0.0070	0.0078	0.9772	0.0080
DTMA63	0.0074	0.0070	0.9778	0.0078
DTMA64	0.0898	0.3291	0.5725	0.0086
DTMA65	0.3339	0.1466	0.4793	0.0402
DTMA67	0.0152	0.0524	0.9264	0.0060
DTMA68	0.0126	0.0896	0.8906	0.0072
DTMA69	0.6539	0.1568	0.0448	0.1446
DTMA7	0.0030	0.0030	0.0030	0.9910
DTMA70	0.0120	0.0080	0.9726	0.0074
DTMA71	0.0106	0.1004	0.8702	0.0188
DTMA72	0.0078	0.0082	0.9790	0.0050
DTMA73	0.0070	0.0070	0.9792	0.0068
DTMA74	0.0158	0.1249	0.8415	0.0178
DTMA75	0.0092	0.0070	0.9788	0.0050
DTMA76	0.1280	0.2196	0.6336	0.0188
DTMA77	0.1280	0.0486	0.7076	0.1158
DTMA78	0.1555	0.0846	0.6833	0.0766
DTMA8	0.0030	0.0030	0.0030	0.9910
DTMA80	0.1594	0.0176	0.6044	0.2186
DTMA81	0.0786	0.0896	0.6767	0.1552
DTMA82	0.0702	0.4148	0.4598	0.0552
DTMA83	0.0602	0.0172	0.8900	0.0326
DTMA85	0.4657	0.0160	0.4983	0.0200
DTMA86	0.9720	0.0122	0.0108	0.0050
DTMA87	0.1282	0.0104	0.8386	0.0228
DTMA88	0.7982	0.0406	0.0792	0.0820
DTMA89	0.9368	0.0436	0.0118	0.0078
DTMA90	0.9694	0.0154	0.0102	0.0050
DTMA91	0.9356	0.0246	0.0138	0.0260
DTMA92	0.7666	0.1314	0.0824	0.0196
DTMA93	0.9642	0.0132	0.0130	0.0096
DTMA94	0.8606	0.0292	0.1004	0.0098
DTMA97	0.9754	0.0080	0.0092	0.0074
DTMA100	0.0234	0.0116	0.9562	0.0088
DTMA102	0.9242	0.0170	0.0474	0.0114
DTMA104	0.7325	0.1040	0.1570	0.0064
DTMA105	0.7435	0.0914	0.0574	0.1078
DTMA111	0.7179	0.1124	0.0922	0.0776
DTMA112	0.7142	0.1876	0.0846	0.0136
DTMA114	0.3598	0.0504	0.4357	0.1541
DTMA119	0.2679	0.0624	0.6152	0.0544
DTMA121	0.3443	0.3525	0.2895	0.0138
DTMA127	0.7666	0.1252	0.0850	0.0232
DTMA128	0.0430	0.2450	0.6641	0.0478
DTMA130	0.0120	0.0104	0.9682	0.0094
DTMA131	0.6947	0.2112	0.0394	0.0546
DTMA135	0.2847	0.6305	0.0204	0.0644
DTMA139	0.6361	0.0206	0.3309	0.0124
DTMA14	0.0030	0.0030	0.0030	0.9910
DTMA143	0.4939	0.4413	0.0108	0.0540
DTMA147	0.9564	0.0050	0.0198	0.0188
DTMA148	0.7343	0.0580	0.2024	0.0052
DTMA152	0.9482	0.0108	0.0314	0.0096
DTMA154	0.3848	0.0404	0.5244	0.0504
DTMA155	0.3713	0.2889	0.3277	0.0120
DTMA159	0.1940	0.1248	0.6722	0.0090
DTMA161	0.6059	0.1490	0.1970	0.0482
DTMA164	0.3539	0.2761	0.2413	0.1288
DTMA165	0.6554	0.0268	0.0748	0.2430
DTMA167	0.2442	0.3152	0.3820	0.0586
DTMA168	0.3775	0.2482	0.3455	0.0288
DTMA169	0.6004	0.3206	0.0592	0.0198
DTMA17	0.6268	0.0070	0.3520	0.0142
DTMA171	0.6767	0.0142	0.2465	0.0626
DTMA172	0.3002	0.1800	0.5070	0.0128
DTMA174	0.7476	0.1976	0.0452	0.0096
DTMA175	0.5782	0.0170	0.3734	0.0314
DTMA176	0.4294	0.1012	0.4620	0.0074
DTMA177	0.8685	0.0266	0.0666	0.0384
DTMA179	0.4808	0.4254	0.0878	0.0060
DTMA18	0.7542	0.0708	0.0146	0.1604
DTMA180	0.3858	0.3888	0.0304	0.1951
DTMA181	0.4310	0.1404	0.3568	0.0718
DTMA182	0.8674	0.0164	0.1074	0.0088
DTMA183	0.0548	0.2136	0.7217	0.0098
DTMA185	0.0594	0.5003	0.4217	0.0186
DTMA186	0.0422	0.6206	0.3217	0.0154
DTMA188	0.5925	0.0192	0.3549	0.0334
DTMA190	0.8260	0.0146	0.1524	0.0070
DTMA191	0.4718	0.2505	0.2609	0.0168
DTMA192	0.8238	0.1398	0.0242	0.0122
DTMA194	0.4970	0.4814	0.0176	0.0040
DTMA197	0.6945	0.2110	0.0388	0.0556
DTMA198	0.5963	0.0070	0.3877	0.0090
DTMA199	0.4595	0.1712	0.3365	0.0328
DTMA2	0.1248	0.1034	0.6201	0.1516
DTMA20	0.0226	0.1866	0.6585	0.1322
DTMA200	0.2450	0.3239	0.4225	0.0086
DTMA201	0.3831	0.2244	0.1926	0.1998
DTMA202	0.4835	0.4689	0.0368	0.0108
DTMA203	0.6229	0.3115	0.0538	0.0118
DTMA205	0.6229	0.1206	0.2408	0.0158
DTMA206	0.3610	0.2706	0.2180	0.1504
DTMA212	0.6681	0.0186	0.3049	0.0084
DTMA217	0.0612	0.0106	0.9242	0.0040
DTMA218	0.0192	0.0182	0.9558	0.0068
DTMA22	0.7177	0.1656	0.0544	0.0622
DTMA230	0.2599	0.0228	0.2273	0.4900
DTMA235	0.0308	0.1370	0.8272	0.0050
DTMA245	0.0162	0.3493	0.6271	0.0074
DTMA28	0.7538	0.0858	0.0836	0.0768
DTMA284	0.0056	0.9804	0.0090	0.0050
DTMA286	0.0300	0.2278	0.7348	0.0074
DTMA29	0.3576	0.2550	0.2178	0.1696
DTMA30	0.0724	0.0512	0.7081	0.1682
DTMA33	0.0478	0.0128	0.6828	0.2566
DTMA35	0.4140	0.0306	0.4930	0.0624
DTMA36	0.0238	0.0126	0.9540	0.0096
DTMA37	0.0298	0.7700	0.0312	0.1690
DTMA38	0.7331	0.2525	0.0100	0.0044
DTMA41	0.5193	0.2607	0.0244	0.1956
DTMA43	0.7035	0.2334	0.0532	0.0098
DTMA44	0.0224	0.8588	0.0346	0.0842
DTMA49	0.3280	0.4404	0.0614	0.1702
DTMA5	0.2778	0.1230	0.2238	0.3754
DTMA50	0.4480	0.1848	0.2622	0.1050
DTMA51	0.2128	0.1250	0.6475	0.0146
DTMA52	0.5106	0.4094	0.0350	0.0450
DTMA56	0.0110	0.0082	0.9728	0.0080
DTMA66	0.0238	0.1074	0.8565	0.0124
DTMA79	0.6786	0.2246	0.0606	0.0362
DTMA84	0.9668	0.0084	0.0150	0.0098
DTMA9	0.0030	0.0030	0.0030	0.9910
DTMA95	0.2906	0.0110	0.5726	0.1258
DTMA96	0.0492	0.0138	0.9280	0.0090
DTMA98	0.9364	0.0306	0.0116	0.0214
DTMA99	0.1494	0.0722	0.6946	0.0838
