# Supplementary material for: Genomic Prediction of Resistance to Tar Spot Complex of Maize in Multiple Populations Using Genotyping-by-Sequencing SNPs
Source: Front Plant Sci. 2021 Jul 16;12:672525. doi: 10.3389/fpls.2021.672525 (PMC8322742; doi:10.3389/fpls.2021.672525)
Supplement: Supplementary file 1 [file Data_Sheet_1.ZIP › structure split for all the Ks (1-10)/K=5.csv]

Taxa	Q1	Q2	Q3	Q4	Q5
DTMA1	0.0058	0.0088	0.7098	0.0096	0.2660
DTMA10	0.0020	0.0020	0.0020	0.0020	0.9920
DTMA101	0.0224	0.0080	0.7656	0.1470	0.0570
DTMA103	0.0030	0.0030	0.0080	0.9790	0.0070
DTMA106	0.0050	0.0086	0.5765	0.2358	0.1740
DTMA107	0.0040	0.0030	0.4884	0.5006	0.0040
DTMA109	0.0030	0.0052	0.6996	0.2664	0.0258
DTMA11	0.0020	0.0020	0.0286	0.0118	0.9556
DTMA110	0.0208	0.0038	0.5310	0.3942	0.0502
DTMA113	0.1560	0.0220	0.5366	0.0442	0.2412
DTMA115	0.2276	0.0056	0.5191	0.2120	0.0356
DTMA116	0.0472	0.0104	0.6860	0.2514	0.0050
DTMA117	0.0500	0.0166	0.7658	0.0794	0.0882
DTMA118	0.1938	0.0104	0.7820	0.0078	0.0060
DTMA12	0.0098	0.0020	0.0040	0.0030	0.9812
DTMA120	0.0928	0.0502	0.7989	0.0216	0.0364
DTMA122	0.1540	0.1360	0.4010	0.3040	0.0050
DTMA123	0.0326	0.0050	0.5348	0.4178	0.0098
DTMA124	0.1062	0.0720	0.6929	0.0462	0.0826
DTMA125	0.0146	0.2288	0.2791	0.3785	0.0990
DTMA126	0.0840	0.0132	0.4011	0.4857	0.0160
DTMA129	0.0712	0.0096	0.8842	0.0198	0.0152
DTMA13	0.0020	0.0020	0.0020	0.0020	0.9920
DTMA132	0.0388	0.4145	0.0054	0.5353	0.0060
DTMA133	0.0120	0.4955	0.4659	0.0136	0.0130
DTMA134	0.0122	0.1026	0.8002	0.0156	0.0694
DTMA136	0.0028	0.0030	0.0080	0.9786	0.0076
DTMA137	0.0040	0.0204	0.0066	0.9658	0.0032
DTMA138	0.0714	0.2422	0.0100	0.6667	0.0096
DTMA140	0.0090	0.2480	0.6568	0.0436	0.0426
DTMA141	0.0062	0.0524	0.1980	0.7414	0.0020
DTMA142	0.0106	0.4066	0.0062	0.5744	0.0022
DTMA144	0.2608	0.4594	0.0488	0.2260	0.0050
DTMA145	0.0030	0.3317	0.0060	0.5942	0.0652
DTMA146	0.0118	0.0686	0.0130	0.9036	0.0030
DTMA149	0.0632	0.0082	0.8984	0.0204	0.0098
DTMA15	0.0016	0.0020	0.0020	0.0020	0.9924
DTMA150	0.0094	0.2575	0.7065	0.0226	0.0040
DTMA151	0.0040	0.3950	0.5480	0.0456	0.0074
DTMA153	0.3296	0.0532	0.4544	0.1410	0.0218
DTMA156	0.0070	0.3643	0.6067	0.0174	0.0046
DTMA157	0.0064	0.0130	0.8452	0.1314	0.0040
DTMA158	0.0256	0.0894	0.8194	0.0136	0.0520
DTMA160	0.0500	0.2757	0.6093	0.0090	0.0560
DTMA162	0.0098	0.0258	0.9276	0.0136	0.0232
DTMA163	0.0090	0.0430	0.9274	0.0166	0.0040
DTMA166	0.0054	0.0106	0.0976	0.8794	0.0070
DTMA170	0.0186	0.0080	0.6675	0.2987	0.0072
DTMA173	0.0112	0.0126	0.9456	0.0144	0.0162
DTMA178	0.0570	0.0110	0.0444	0.8718	0.0158
DTMA184	0.0020	0.5310	0.3219	0.0196	0.1255
DTMA187	0.0538	0.0078	0.3901	0.5361	0.0122
DTMA189	0.0034	0.0060	0.5969	0.3879	0.0058
DTMA19	0.2947	0.0040	0.0142	0.6823	0.0048
DTMA193	0.0030	0.0348	0.9264	0.0284	0.0074
DTMA195	0.0334	0.0234	0.1114	0.7438	0.0880
DTMA196	0.0206	0.0176	0.0548	0.8550	0.0520
DTMA204	0.0054	0.0252	0.8132	0.1312	0.0250
DTMA207	0.0086	0.1280	0.6560	0.1966	0.0108
DTMA208	0.0048	0.1932	0.7624	0.0238	0.0158
DTMA209	0.0144	0.0194	0.9188	0.0444	0.0030
DTMA21	0.0214	0.0052	0.5222	0.3972	0.0540
DTMA210	0.0124	0.0350	0.6347	0.3021	0.0158
DTMA211	0.0216	0.0108	0.7040	0.2421	0.0214
DTMA213	0.0162	0.0896	0.8442	0.0320	0.0180
DTMA214	0.0174	0.1002	0.8301	0.0314	0.0208
DTMA215	0.0708	0.0692	0.6911	0.0506	0.1182
DTMA216	0.0866	0.8613	0.0384	0.0098	0.0040
DTMA219	0.3469	0.0104	0.5497	0.0120	0.0810
DTMA220	0.0462	0.0034	0.8700	0.0068	0.0736
DTMA221	0.1281	0.0104	0.7509	0.1020	0.0086
DTMA222	0.0412	0.0528	0.7146	0.0594	0.1320
DTMA223	0.0712	0.0042	0.9056	0.0108	0.0082
DTMA224	0.0178	0.1951	0.7486	0.0120	0.0264
DTMA225	0.4090	0.0072	0.5714	0.0098	0.0026
DTMA226	0.0050	0.0894	0.8600	0.0406	0.0050
DTMA227	0.0474	0.0830	0.6061	0.0546	0.2088
DTMA228	0.0124	0.0270	0.8222	0.1324	0.0060
DTMA229	0.0984	0.0902	0.7898	0.0176	0.0040
DTMA231	0.0058	0.0154	0.9664	0.0050	0.0074
DTMA232	0.0098	0.0070	0.9706	0.0088	0.0038
DTMA233	0.0514	0.0080	0.9234	0.0096	0.0076
DTMA234	0.0094	0.0442	0.9284	0.0150	0.0030
DTMA236	0.0798	0.0066	0.8976	0.0096	0.0064
DTMA237	0.0206	0.0240	0.9420	0.0080	0.0054
DTMA238	0.0210	0.0110	0.9276	0.0362	0.0042
DTMA239	0.0080	0.3347	0.6026	0.0226	0.0320
DTMA24	0.0024	0.0538	0.0594	0.0885	0.7959
DTMA240	0.0326	0.0182	0.9206	0.0236	0.0050
DTMA241	0.0040	0.0070	0.9696	0.0154	0.0040
DTMA242	0.0098	0.9772	0.0048	0.0050	0.0032
DTMA243	0.0020	0.9890	0.0030	0.0030	0.0030
DTMA244	0.0048	0.9262	0.0108	0.0050	0.0532
DTMA246	0.0040	0.9724	0.0052	0.0050	0.0134
DTMA247	0.0030	0.9880	0.0030	0.0030	0.0030
DTMA248	0.0198	0.4928	0.4296	0.0548	0.0030
DTMA249	0.0030	0.9762	0.0090	0.0054	0.0064
DTMA25	0.0038	0.2182	0.0220	0.2060	0.5499
DTMA250	0.0070	0.9782	0.0066	0.0060	0.0022
DTMA251	0.0082	0.2693	0.6981	0.0184	0.0060
DTMA252	0.0070	0.9778	0.0070	0.0060	0.0022
DTMA253	0.0040	0.9786	0.0068	0.0056	0.0050
DTMA254	0.0042	0.9798	0.0048	0.0040	0.0072
DTMA255	0.0030	0.9788	0.0078	0.0064	0.0040
DTMA256	0.0118	0.9316	0.0178	0.0338	0.0050
DTMA257	0.0034	0.5908	0.3904	0.0124	0.0030
DTMA258	0.0094	0.9806	0.0040	0.0040	0.0020
DTMA259	0.0256	0.2143	0.7378	0.0186	0.0038
DTMA26	0.0118	0.1258	0.0070	0.8464	0.0090
DTMA260	0.0358	0.0414	0.9112	0.0050	0.0066
DTMA261	0.0050	0.9860	0.0040	0.0030	0.0020
DTMA262	0.0342	0.0550	0.8978	0.0060	0.0070
DTMA263	0.0050	0.9860	0.0040	0.0030	0.0020
DTMA264	0.0030	0.9880	0.0030	0.0030	0.0030
DTMA265	0.0030	0.9880	0.0030	0.0030	0.0030
DTMA266	0.0066	0.9516	0.0184	0.0156	0.0078
DTMA267	0.1122	0.6767	0.1871	0.0156	0.0084
DTMA268	0.0090	0.9122	0.0702	0.0058	0.0028
DTMA269	0.0478	0.0128	0.9188	0.0102	0.0104
DTMA27	0.0198	0.0372	0.0148	0.9164	0.0118
DTMA270	0.0168	0.0716	0.8357	0.0110	0.0648
DTMA271	0.0084	0.0058	0.8810	0.0936	0.0112
DTMA272	0.0690	0.0096	0.8978	0.0168	0.0068
DTMA273	0.0126	0.1374	0.8172	0.0084	0.0244
DTMA274	0.0408	0.0030	0.8865	0.0060	0.0636
DTMA275	0.1140	0.2113	0.5818	0.0152	0.0778
DTMA276	0.2604	0.0080	0.6490	0.0768	0.0058
DTMA278	0.1460	0.0060	0.8340	0.0086	0.0054
DTMA279	0.0060	0.0156	0.9662	0.0050	0.0072
DTMA280	0.0162	0.2156	0.7492	0.0134	0.0056
DTMA281	0.0218	0.0544	0.9130	0.0068	0.0040
DTMA282	0.0114	0.0054	0.9576	0.0232	0.0024
DTMA283	0.0304	0.0194	0.9172	0.0250	0.0080
DTMA285	0.0070	0.9820	0.0044	0.0036	0.0030
DTMA287	0.0102	0.9768	0.0050	0.0050	0.0030
DTMA288	0.0030	0.6028	0.3792	0.0122	0.0028
DTMA3	0.0030	0.3217	0.0528	0.0140	0.6084
DTMA31	0.0046	0.4391	0.4667	0.0722	0.0174
DTMA32	0.0048	0.2390	0.4627	0.2078	0.0858
DTMA34	0.1140	0.1694	0.5867	0.1214	0.0086
DTMA39	0.0098	0.0104	0.6778	0.0350	0.2670
DTMA40	0.0148	0.0292	0.8650	0.0516	0.0394
DTMA42	0.0050	0.1181	0.7222	0.0450	0.1097
DTMA45	0.0082	0.0136	0.9066	0.0104	0.0612
DTMA47	0.0920	0.0092	0.8310	0.0216	0.0462
DTMA48	0.0050	0.1144	0.7257	0.1489	0.0060
DTMA53	0.0684	0.0532	0.8547	0.0186	0.0050
DTMA54	0.0600	0.0248	0.7778	0.0242	0.1132
DTMA55	0.0200	0.2868	0.1204	0.4788	0.0940
DTMA57	0.0512	0.0096	0.9164	0.0208	0.0020
DTMA58	0.1048	0.2336	0.6243	0.0304	0.0070
DTMA59	0.0050	0.0112	0.9422	0.0336	0.0080
DTMA6	0.0020	0.0020	0.0020	0.0020	0.9920
DTMA60	0.1110	0.2218	0.6240	0.0350	0.0082
DTMA61	0.0662	0.0184	0.6743	0.2018	0.0392
DTMA62	0.9902	0.0030	0.0028	0.0020	0.0020
DTMA63	0.9892	0.0024	0.0034	0.0030	0.0020
DTMA64	0.1132	0.2651	0.6008	0.0168	0.0040
DTMA65	0.0736	0.0620	0.6959	0.1345	0.0340
DTMA67	0.2558	0.0164	0.7162	0.0086	0.0030
DTMA68	0.1318	0.0290	0.8296	0.0056	0.0040
DTMA69	0.0058	0.0210	0.8383	0.0496	0.0854
DTMA7	0.0020	0.0020	0.0020	0.0020	0.9920
DTMA70	0.9754	0.0060	0.0068	0.0076	0.0042
DTMA71	0.9844	0.0046	0.0038	0.0032	0.0040
DTMA72	0.9686	0.0102	0.0122	0.0060	0.0030
DTMA73	0.9920	0.0020	0.0020	0.0020	0.0020
DTMA74	0.9610	0.0102	0.0110	0.0138	0.0040
DTMA75	0.9916	0.0020	0.0020	0.0024	0.0020
DTMA76	0.3341	0.0734	0.4595	0.1236	0.0094
DTMA77	0.3583	0.0212	0.3575	0.1728	0.0902
DTMA78	0.3481	0.0152	0.4767	0.1162	0.0438
DTMA8	0.0020	0.0020	0.0020	0.0020	0.9920
DTMA80	0.0190	0.0056	0.7299	0.0426	0.2028
DTMA81	0.0236	0.0260	0.8306	0.0330	0.0868
DTMA82	0.0040	0.2015	0.7637	0.0128	0.0180
DTMA83	0.0094	0.0046	0.9620	0.0072	0.0168
DTMA85	0.0700	0.0088	0.5845	0.3273	0.0094
DTMA86	0.0068	0.0118	0.0486	0.9300	0.0028
DTMA87	0.0162	0.0042	0.9500	0.0154	0.0142
DTMA88	0.0096	0.0294	0.2056	0.6862	0.0692
DTMA89	0.0050	0.0108	0.0050	0.9754	0.0038
DTMA90	0.0040	0.0050	0.0060	0.9820	0.0030
DTMA91	0.0132	0.0082	0.0050	0.9632	0.0104
DTMA92	0.0642	0.1051	0.2097	0.6066	0.0144
DTMA93	0.0082	0.0044	0.0074	0.9748	0.0052
DTMA94	0.0112	0.0190	0.0920	0.8698	0.0080
DTMA97	0.0040	0.0040	0.0072	0.9808	0.0040
DTMA100	0.2140	0.0062	0.7646	0.0096	0.0056
DTMA102	0.0040	0.0074	0.5037	0.4797	0.0052
DTMA104	0.0132	0.0466	0.2245	0.7123	0.0034
DTMA105	0.0122	0.0490	0.4277	0.4513	0.0598
DTMA111	0.0174	0.0330	0.4026	0.5064	0.0406
DTMA112	0.0655	0.0827	0.0598	0.7782	0.0138
DTMA114	0.0096	0.0138	0.8405	0.0168	0.1194
DTMA119	0.1086	0.0230	0.8032	0.0316	0.0336
DTMA121	0.0074	0.2605	0.5431	0.1822	0.0068
DTMA127	0.1172	0.0436	0.0522	0.7634	0.0236
DTMA128	0.1444	0.0890	0.7297	0.0184	0.0184
DTMA130	0.0920	0.0068	0.8860	0.0096	0.0056
DTMA131	0.0124	0.1476	0.4744	0.3354	0.0302
DTMA135	0.0020	0.5498	0.2871	0.1042	0.0568
DTMA139	0.0072	0.0094	0.8503	0.1281	0.0050
DTMA14	0.0020	0.0020	0.0020	0.0020	0.9920
DTMA143	0.0060	0.3729	0.0060	0.5701	0.0450
DTMA147	0.0026	0.0030	0.1445	0.8359	0.0140
DTMA148	0.0178	0.0410	0.3127	0.6255	0.0030
DTMA152	0.0036	0.0056	0.3563	0.6289	0.0056
DTMA154	0.1355	0.0376	0.7480	0.0546	0.0242
DTMA155	0.1150	0.1987	0.4352	0.2443	0.0068
DTMA159	0.1900	0.0358	0.7548	0.0146	0.0048
DTMA161	0.0150	0.0216	0.8701	0.0710	0.0222
DTMA164	0.0070	0.1084	0.6661	0.1482	0.0704
DTMA165	0.0098	0.0090	0.7026	0.0542	0.2244
DTMA167	0.0870	0.2416	0.4449	0.1962	0.0304
DTMA168	0.0080	0.0476	0.9290	0.0064	0.0090
DTMA169	0.0100	0.2708	0.1716	0.5382	0.0094
DTMA17	0.3036	0.0040	0.0172	0.6682	0.0070
DTMA171	0.0042	0.0060	0.8010	0.1570	0.0318
DTMA172	0.1210	0.1110	0.6651	0.0962	0.0066
DTMA174	0.0086	0.1418	0.5611	0.2823	0.0062
DTMA175	0.0390	0.0098	0.7521	0.1799	0.0192
DTMA176	0.0226	0.0440	0.6704	0.2590	0.0040
DTMA177	0.0298	0.0164	0.0758	0.8525	0.0256
DTMA179	0.0040	0.3157	0.5023	0.1746	0.0034
DTMA18	0.0030	0.0388	0.5367	0.3315	0.0900
DTMA180	0.0092	0.2621	0.5291	0.0204	0.1792
DTMA181	0.0040	0.0380	0.8900	0.0524	0.0156
DTMA182	0.0070	0.0060	0.5542	0.4278	0.0050
DTMA183	0.0420	0.0698	0.8712	0.0092	0.0078
DTMA185	0.0210	0.4808	0.4762	0.0138	0.0082
DTMA186	0.0112	0.4451	0.5203	0.0154	0.0080
DTMA188	0.0823	0.0088	0.6678	0.2233	0.0178
DTMA190	0.1052	0.0086	0.0474	0.8348	0.0040
DTMA191	0.0082	0.0432	0.8504	0.0912	0.0070
DTMA192	0.0044	0.0420	0.2593	0.6877	0.0066
DTMA194	0.0064	0.4292	0.0774	0.4850	0.0020
DTMA197	0.0126	0.1476	0.4722	0.3370	0.0306
DTMA198	0.0286	0.0040	0.3936	0.5680	0.0058
DTMA199	0.0074	0.0208	0.7376	0.2182	0.0160
DTMA2	0.0072	0.0176	0.8768	0.0092	0.0892
DTMA20	0.3472	0.0838	0.4344	0.0218	0.1128
DTMA200	0.0072	0.2092	0.6809	0.0978	0.0050
DTMA201	0.1260	0.0816	0.0582	0.5341	0.2000
DTMA202	0.0256	0.3800	0.0084	0.5804	0.0056
DTMA203	0.0166	0.2113	0.4416	0.3243	0.0062
DTMA205	0.0154	0.0484	0.5940	0.3340	0.0082
DTMA206	0.0040	0.1676	0.7160	0.0228	0.0896
DTMA212	0.0090	0.0058	0.8636	0.1178	0.0038
DTMA217	0.3019	0.0068	0.6443	0.0450	0.0020
DTMA218	0.0212	0.0134	0.9538	0.0086	0.0030
DTMA22	0.0102	0.0622	0.7062	0.1867	0.0348
DTMA230	0.0128	0.0144	0.3516	0.1455	0.4757
DTMA235	0.0570	0.0372	0.8956	0.0072	0.0030
DTMA245	0.0198	0.3057	0.6657	0.0050	0.0038
DTMA28	0.0112	0.0410	0.5909	0.3156	0.0414
DTMA284	0.0054	0.9852	0.0040	0.0030	0.0024
DTMA286	0.1582	0.1466	0.6809	0.0104	0.0040
DTMA29	0.0030	0.1096	0.5954	0.1512	0.1408
DTMA30	0.0134	0.0240	0.8437	0.0420	0.0770
DTMA33	0.0278	0.0082	0.7607	0.0070	0.1963
DTMA35	0.1326	0.0160	0.1742	0.6388	0.0384
DTMA36	0.0288	0.0070	0.9454	0.0126	0.0062
DTMA37	0.0032	0.5944	0.2326	0.0210	0.1488
DTMA38	0.0054	0.2566	0.0136	0.7224	0.0020
DTMA41	0.0060	0.2230	0.5087	0.0740	0.1884
DTMA43	0.0096	0.1502	0.2996	0.5336	0.0070
DTMA44	0.0040	0.8124	0.0820	0.0334	0.0682
DTMA49	0.0100	0.3671	0.3855	0.0904	0.1470
DTMA5	0.0044	0.0574	0.4114	0.1841	0.3427
DTMA50	0.0128	0.0398	0.7462	0.1593	0.0418
DTMA51	0.0158	0.0190	0.9524	0.0092	0.0036
DTMA52	0.0062	0.3791	0.1640	0.4193	0.0314
DTMA56	0.9858	0.0032	0.0040	0.0040	0.0030
DTMA66	0.4975	0.0744	0.3522	0.0700	0.0060
DTMA79	0.0104	0.1260	0.4502	0.3984	0.0150
DTMA84	0.0058	0.0058	0.0324	0.9490	0.0070
DTMA9	0.0018	0.0020	0.0020	0.0020	0.9922
DTMA95	0.0952	0.0052	0.8277	0.0230	0.0488
DTMA96	0.0374	0.0076	0.9364	0.0146	0.0040
DTMA98	0.0078	0.0082	0.0050	0.9680	0.0110
DTMA99	0.0042	0.0278	0.8976	0.0314	0.0390
