# Supplementary material for: Genomic Prediction of Resistance to Tar Spot Complex of Maize in Multiple Populations Using Genotyping-by-Sequencing SNPs
Source: Front Plant Sci. 2021 Jul 16;12:672525. doi: 10.3389/fpls.2021.672525 (PMC8322742; doi:10.3389/fpls.2021.672525)
Supplement: Supplementary file 1 [file Data_Sheet_1.ZIP › structure split for all the Ks (1-10)/K=6.csv]

Taxa	Q1	Q2	Q3	Q4	Q5	Q6
DTMA1	0.0080	0.0050	0.2824	0.0072	0.0608	0.6366
DTMA10	0.0018	0.0014	0.9910	0.0018	0.0020	0.0020
DTMA101	0.0082	0.0230	0.0670	0.0890	0.0428	0.7700
DTMA103	0.0028	0.0020	0.0064	0.9760	0.0068	0.0060
DTMA106	0.0078	0.0048	0.1835	0.1975	0.2435	0.3629
DTMA107	0.0030	0.0038	0.0030	0.4797	0.0782	0.4323
DTMA109	0.0050	0.0028	0.0374	0.2771	0.3962	0.2815
DTMA11	0.0020	0.0018	0.9534	0.0072	0.0246	0.0110
DTMA110	0.0032	0.0210	0.0812	0.3244	0.0716	0.4986
DTMA113	0.0244	0.1682	0.2450	0.0276	0.2762	0.2585
DTMA115	0.0048	0.1964	0.0358	0.1536	0.5616	0.0478
DTMA116	0.0078	0.0390	0.0040	0.2214	0.6787	0.0490
DTMA117	0.0152	0.0514	0.0950	0.0626	0.3239	0.4519
DTMA118	0.0080	0.2432	0.0050	0.0058	0.6535	0.0844
DTMA12	0.0020	0.0090	0.9792	0.0020	0.0048	0.0030
DTMA120	0.0344	0.0896	0.0190	0.0120	0.8180	0.0270
DTMA122	0.1140	0.1480	0.0042	0.2202	0.3305	0.1832
DTMA123	0.0044	0.0358	0.0112	0.3677	0.3488	0.2321
DTMA124	0.0694	0.1202	0.0812	0.0296	0.5136	0.1860
DTMA125	0.2034	0.0120	0.0844	0.3635	0.2374	0.0994
DTMA126	0.0120	0.0721	0.0156	0.4159	0.0845	0.3999
DTMA129	0.0082	0.0734	0.0164	0.0154	0.0468	0.8398
DTMA13	0.0020	0.0018	0.9904	0.0018	0.0020	0.0020
DTMA132	0.4071	0.0484	0.0058	0.5279	0.0058	0.0050
DTMA133	0.4887	0.0116	0.0154	0.0108	0.0376	0.4359
DTMA134	0.0976	0.0092	0.0660	0.0162	0.0358	0.7752
DTMA136	0.0026	0.0022	0.0066	0.9750	0.0068	0.0068
DTMA137	0.0174	0.0046	0.0030	0.9506	0.0102	0.0142
DTMA138	0.2200	0.0702	0.0104	0.6797	0.0086	0.0110
DTMA140	0.2628	0.0084	0.0446	0.0448	0.2868	0.3526
DTMA141	0.0128	0.0044	0.0020	0.5892	0.0072	0.3844
DTMA142	0.4015	0.0090	0.0020	0.5759	0.0048	0.0068
DTMA144	0.4227	0.2519	0.0044	0.2150	0.0624	0.0436
DTMA145	0.3401	0.0028	0.0692	0.5760	0.0050	0.0068
DTMA146	0.0750	0.0090	0.0046	0.8620	0.0254	0.0240
DTMA149	0.0092	0.0822	0.0092	0.0188	0.1268	0.7538
DTMA15	0.0016	0.0010	0.9926	0.0012	0.0020	0.0016
DTMA150	0.2353	0.0072	0.0030	0.0128	0.7239	0.0178
DTMA151	0.3633	0.0030	0.0104	0.0598	0.3015	0.2620
DTMA153	0.0636	0.3124	0.0198	0.0580	0.1374	0.4088
DTMA156	0.2742	0.0056	0.0040	0.0116	0.6670	0.0376
DTMA157	0.0132	0.0060	0.0030	0.0742	0.7714	0.1322
DTMA158	0.1042	0.0202	0.0772	0.0200	0.2901	0.4883
DTMA160	0.2635	0.0620	0.0546	0.0082	0.5465	0.0652
DTMA162	0.0098	0.0062	0.0094	0.0116	0.9334	0.0296
DTMA163	0.0416	0.0082	0.0040	0.0122	0.4875	0.4465
DTMA166	0.0080	0.0044	0.0038	0.4030	0.5756	0.0052
DTMA170	0.0068	0.0208	0.0072	0.2427	0.0504	0.6721
DTMA173	0.0100	0.0128	0.0340	0.0118	0.0290	0.9024
DTMA178	0.0110	0.0684	0.0136	0.7495	0.1264	0.0310
DTMA184	0.4844	0.0020	0.1295	0.0124	0.0176	0.3541
DTMA187	0.0060	0.0230	0.0074	0.4355	0.4946	0.0336
DTMA189	0.0056	0.0030	0.0066	0.3766	0.2630	0.3452
DTMA19	0.0040	0.2985	0.0050	0.6619	0.0200	0.0106
DTMA193	0.0402	0.0028	0.0078	0.0102	0.0400	0.8990
DTMA195	0.0076	0.0116	0.0106	0.1718	0.7910	0.0074
DTMA196	0.0076	0.0090	0.0102	0.2802	0.6862	0.0068
DTMA204	0.0144	0.0042	0.0382	0.0954	0.0938	0.7539
DTMA207	0.0804	0.0070	0.0092	0.2380	0.4780	0.1874
DTMA208	0.1809	0.0032	0.0078	0.0098	0.7845	0.0138
DTMA209	0.0162	0.0124	0.0030	0.0496	0.0294	0.8893
DTMA21	0.0046	0.0132	0.0462	0.3032	0.0122	0.6206
DTMA210	0.0280	0.0130	0.0126	0.2579	0.5767	0.1118
DTMA211	0.0078	0.0340	0.0308	0.1270	0.0564	0.7439
DTMA213	0.0598	0.0156	0.0144	0.0140	0.7722	0.1240
DTMA214	0.0674	0.0160	0.0160	0.0138	0.7506	0.1362
DTMA215	0.0756	0.0710	0.1198	0.0504	0.3133	0.3698
DTMA216	0.8460	0.0750	0.0038	0.0088	0.0412	0.0252
DTMA219	0.0088	0.3445	0.0486	0.0176	0.4883	0.0922
DTMA220	0.0032	0.0488	0.0955	0.0060	0.4757	0.3708
DTMA221	0.0096	0.1276	0.0100	0.0884	0.3217	0.4427
DTMA222	0.0496	0.0588	0.1084	0.0388	0.6207	0.1238
DTMA223	0.0042	0.0814	0.0098	0.0088	0.5988	0.2970
DTMA224	0.0848	0.0166	0.0132	0.0062	0.8462	0.0330
DTMA225	0.0054	0.3867	0.0020	0.0066	0.0106	0.5887
DTMA226	0.0268	0.0034	0.0030	0.0100	0.9488	0.0080
DTMA227	0.0270	0.0156	0.0664	0.0070	0.8774	0.0066
DTMA228	0.0138	0.0176	0.0040	0.0556	0.8938	0.0152
DTMA229	0.1100	0.0998	0.0038	0.0162	0.1112	0.6589
DTMA231	0.0116	0.0050	0.0080	0.0040	0.0190	0.9524
DTMA232	0.0068	0.0092	0.0038	0.0072	0.0358	0.9372
DTMA233	0.0064	0.1100	0.0072	0.0086	0.0378	0.8300
DTMA234	0.0602	0.0050	0.0020	0.0062	0.8838	0.0428
DTMA236	0.0050	0.1174	0.0062	0.0068	0.0104	0.8542
DTMA237	0.0178	0.0192	0.0050	0.0064	0.0154	0.9362
DTMA238	0.0078	0.0330	0.0040	0.0302	0.0118	0.9132
DTMA239	0.2930	0.0062	0.0058	0.0064	0.6792	0.0094
DTMA24	0.0450	0.0020	0.7988	0.0676	0.0236	0.0630
DTMA240	0.0084	0.0106	0.0030	0.0062	0.9648	0.0070
DTMA241	0.0062	0.0052	0.0044	0.0180	0.0304	0.9358
DTMA242	0.9740	0.0086	0.0032	0.0050	0.0044	0.0048
DTMA243	0.9862	0.0020	0.0030	0.0028	0.0030	0.0030
DTMA244	0.9174	0.0048	0.0512	0.0050	0.0134	0.0082
DTMA246	0.9672	0.0038	0.0134	0.0046	0.0070	0.0040
DTMA247	0.9850	0.0030	0.0030	0.0030	0.0030	0.0030
DTMA248	0.4772	0.0172	0.0028	0.0350	0.2454	0.2224
DTMA249	0.9688	0.0030	0.0060	0.0050	0.0078	0.0094
DTMA25	0.1995	0.0032	0.5542	0.1697	0.0174	0.0560
DTMA250	0.9708	0.0060	0.0020	0.0058	0.0108	0.0046
DTMA251	0.2497	0.0068	0.0044	0.0176	0.5603	0.1612
DTMA252	0.9712	0.0060	0.0020	0.0058	0.0102	0.0048
DTMA253	0.9726	0.0038	0.0050	0.0056	0.0072	0.0058
DTMA254	0.9756	0.0040	0.0072	0.0036	0.0062	0.0034
DTMA255	0.9700	0.0030	0.0040	0.0066	0.0078	0.0086
DTMA256	0.9098	0.0104	0.0048	0.0274	0.0364	0.0112
DTMA257	0.5511	0.0030	0.0030	0.0078	0.0412	0.3939
DTMA258	0.9796	0.0082	0.0020	0.0030	0.0040	0.0032
DTMA259	0.2080	0.0424	0.0038	0.0186	0.1396	0.5876
DTMA26	0.1602	0.0122	0.0088	0.8022	0.0080	0.0086
DTMA260	0.0424	0.0640	0.0058	0.0050	0.5508	0.3320
DTMA261	0.9840	0.0048	0.0020	0.0028	0.0034	0.0030
DTMA262	0.0630	0.0532	0.0062	0.0056	0.6090	0.2630
DTMA263	0.9844	0.0042	0.0020	0.0026	0.0038	0.0030
DTMA264	0.9852	0.0028	0.0030	0.0030	0.0030	0.0030
DTMA265	0.9850	0.0030	0.0030	0.0030	0.0030	0.0030
DTMA266	0.9406	0.0060	0.0076	0.0152	0.0102	0.0204
DTMA267	0.6583	0.1036	0.0070	0.0088	0.1507	0.0716
DTMA268	0.8703	0.0066	0.0020	0.0052	0.0142	0.1016
DTMA269	0.0132	0.0526	0.0154	0.0088	0.5710	0.3391
DTMA27	0.0456	0.0182	0.0140	0.8803	0.0244	0.0176
DTMA270	0.0396	0.0252	0.0186	0.0050	0.7298	0.1818
DTMA271	0.0052	0.0122	0.0122	0.0586	0.1122	0.7996
DTMA272	0.0084	0.0904	0.0064	0.0100	0.8300	0.0548
DTMA273	0.0492	0.0096	0.0116	0.0044	0.8936	0.0316
DTMA274	0.0036	0.0422	0.0812	0.0046	0.5219	0.3465
DTMA275	0.1896	0.1244	0.0490	0.0112	0.5769	0.0490
DTMA276	0.0054	0.2470	0.0040	0.0554	0.6733	0.0150
DTMA278	0.0050	0.1900	0.0050	0.0064	0.0118	0.7818
DTMA279	0.0118	0.0048	0.0078	0.0040	0.0192	0.9524
DTMA280	0.2398	0.0180	0.0054	0.0138	0.4294	0.2935
DTMA281	0.0272	0.0176	0.0040	0.0050	0.0158	0.9304
DTMA282	0.0048	0.0210	0.0026	0.0334	0.0992	0.8390
DTMA283	0.0082	0.0122	0.0042	0.0078	0.9602	0.0074
DTMA285	0.9782	0.0066	0.0030	0.0036	0.0046	0.0040
DTMA287	0.9738	0.0088	0.0030	0.0052	0.0044	0.0048
DTMA288	0.5794	0.0030	0.0026	0.0088	0.0586	0.3477
DTMA3	0.3061	0.0030	0.6075	0.0120	0.0224	0.0490
DTMA31	0.4564	0.0040	0.0168	0.0800	0.3428	0.1000
DTMA32	0.1989	0.0040	0.0628	0.2165	0.4610	0.0568
DTMA34	0.1800	0.0686	0.0076	0.1962	0.4613	0.0862
DTMA39	0.0102	0.0094	0.2831	0.0478	0.3100	0.3395
DTMA40	0.0336	0.0158	0.0576	0.0827	0.5035	0.3068
DTMA42	0.0973	0.0046	0.1169	0.0388	0.0426	0.6998
DTMA45	0.0184	0.0074	0.0642	0.0110	0.3973	0.5017
DTMA47	0.0092	0.1034	0.0470	0.0334	0.3463	0.4606
DTMA48	0.1276	0.0042	0.0058	0.2528	0.4825	0.1270
DTMA53	0.0334	0.0538	0.0050	0.0110	0.0198	0.8770
DTMA54	0.0156	0.0614	0.0918	0.0222	0.7584	0.0506
DTMA55	0.2520	0.0218	0.0837	0.4173	0.0592	0.1661
DTMA57	0.0078	0.0520	0.0020	0.0150	0.0176	0.9056
DTMA58	0.2098	0.0928	0.0056	0.0276	0.4748	0.1894
DTMA59	0.0074	0.0040	0.0050	0.0392	0.8825	0.0619
DTMA6	0.0018	0.0012	0.9916	0.0014	0.0020	0.0020
DTMA60	0.1920	0.0952	0.0066	0.0332	0.4855	0.1876
DTMA61	0.0124	0.0618	0.0372	0.1640	0.6160	0.1086
DTMA62	0.0022	0.9894	0.0020	0.0020	0.0024	0.0020
DTMA63	0.0020	0.9864	0.0020	0.0032	0.0034	0.0030
DTMA64	0.2745	0.1094	0.0040	0.0202	0.3491	0.2429
DTMA65	0.1004	0.0780	0.0310	0.0766	0.2021	0.5119
DTMA67	0.0140	0.2549	0.0030	0.0066	0.0324	0.6891
DTMA68	0.0266	0.1446	0.0040	0.0048	0.1588	0.6611
DTMA69	0.0212	0.0068	0.1115	0.0716	0.2984	0.4905
DTMA7	0.0020	0.0012	0.9908	0.0020	0.0020	0.0020
DTMA70	0.0058	0.9698	0.0040	0.0070	0.0070	0.0064
DTMA71	0.0048	0.9798	0.0042	0.0038	0.0040	0.0034
DTMA72	0.0090	0.9630	0.0030	0.0052	0.0098	0.0100
DTMA73	0.0020	0.9900	0.0020	0.0020	0.0020	0.0020
DTMA74	0.0092	0.9454	0.0040	0.0168	0.0092	0.0154
DTMA75	0.0020	0.9902	0.0018	0.0020	0.0020	0.0020
DTMA76	0.0810	0.3266	0.0110	0.0934	0.0984	0.3896
DTMA77	0.0210	0.3566	0.0984	0.1568	0.0608	0.3064
DTMA78	0.0176	0.3435	0.0450	0.1005	0.0384	0.4550
DTMA8	0.0018	0.0014	0.9910	0.0018	0.0020	0.0020
DTMA80	0.0048	0.0140	0.1930	0.0252	0.0108	0.7521
DTMA81	0.0182	0.0196	0.1212	0.0214	0.0152	0.8044
DTMA82	0.2495	0.0038	0.0154	0.0084	0.0354	0.6875
DTMA83	0.0044	0.0104	0.0082	0.0054	0.0112	0.9604
DTMA85	0.0080	0.0554	0.0090	0.3522	0.4456	0.1298
DTMA86	0.0154	0.0076	0.0020	0.8491	0.1017	0.0242
DTMA87	0.0040	0.0252	0.0222	0.0112	0.0366	0.9008
DTMA88	0.0272	0.0126	0.0736	0.6104	0.1384	0.1378
DTMA89	0.0092	0.0042	0.0030	0.9740	0.0048	0.0048
DTMA90	0.0040	0.0032	0.0030	0.9790	0.0050	0.0058
DTMA91	0.0090	0.0144	0.0122	0.9528	0.0066	0.0050
DTMA92	0.0490	0.0422	0.0118	0.5635	0.2973	0.0362
DTMA93	0.0040	0.0078	0.0048	0.9674	0.0086	0.0074
DTMA94	0.0176	0.0118	0.0074	0.8080	0.0386	0.1166
DTMA97	0.0068	0.0038	0.0042	0.9374	0.0416	0.0062
DTMA100	0.0060	0.2130	0.0056	0.0078	0.0156	0.7520
DTMA102	0.0088	0.0036	0.0056	0.5386	0.0724	0.3710
DTMA104	0.0342	0.0106	0.0030	0.7201	0.1487	0.0833
DTMA105	0.0380	0.0092	0.0390	0.3131	0.5054	0.0952
DTMA111	0.0308	0.0170	0.0422	0.5258	0.1016	0.2827
DTMA112	0.0704	0.0596	0.0132	0.7404	0.0500	0.0664
DTMA114	0.0126	0.0088	0.1354	0.0128	0.0674	0.7631
DTMA119	0.0362	0.1243	0.0440	0.0468	0.1451	0.6036
DTMA121	0.2529	0.0080	0.0062	0.0892	0.2855	0.3581
DTMA127	0.0348	0.1082	0.0272	0.7358	0.0552	0.0388
DTMA128	0.0724	0.1532	0.0144	0.0134	0.6076	0.1390
DTMA130	0.0054	0.1332	0.0054	0.0074	0.0116	0.8371
DTMA131	0.0308	0.0096	0.0122	0.0422	0.8950	0.0102
DTMA135	0.5054	0.0020	0.0586	0.0714	0.0142	0.3483
DTMA139	0.0096	0.0044	0.0030	0.0228	0.9342	0.0260
DTMA14	0.0018	0.0010	0.9922	0.0016	0.0018	0.0016
DTMA143	0.3561	0.0046	0.0482	0.5795	0.0040	0.0076
DTMA147	0.0024	0.0024	0.0076	0.6569	0.2417	0.0890
DTMA148	0.0390	0.0166	0.0030	0.6281	0.0718	0.2415
DTMA152	0.0050	0.0030	0.0042	0.4609	0.4987	0.0282
DTMA154	0.0210	0.1356	0.0154	0.0362	0.7718	0.0200
DTMA155	0.1540	0.1246	0.0056	0.2520	0.4314	0.0324
DTMA159	0.0256	0.1979	0.0042	0.0098	0.0368	0.7257
DTMA161	0.0256	0.0216	0.0160	0.0464	0.8418	0.0486
DTMA164	0.0707	0.0078	0.0651	0.2142	0.0186	0.6235
DTMA165	0.0058	0.0062	0.1940	0.0174	0.7632	0.0134
DTMA167	0.2289	0.0878	0.0362	0.2253	0.1390	0.2829
DTMA168	0.0506	0.0052	0.0044	0.0040	0.8750	0.0608
DTMA169	0.2421	0.0094	0.0096	0.4179	0.2090	0.1120
DTMA17	0.0036	0.3089	0.0076	0.6401	0.0278	0.0120
DTMA171	0.0048	0.0030	0.0296	0.1587	0.7639	0.0400
DTMA172	0.0474	0.1276	0.0050	0.0512	0.7337	0.0350
DTMA174	0.0464	0.0082	0.0042	0.2087	0.7028	0.0298
DTMA175	0.0078	0.0374	0.0150	0.2829	0.5591	0.0978
DTMA176	0.0356	0.0216	0.0040	0.1308	0.0460	0.7620
DTMA177	0.0140	0.0294	0.0194	0.6501	0.2447	0.0424
DTMA179	0.2866	0.0038	0.0048	0.1603	0.1429	0.4016
DTMA18	0.0242	0.0020	0.0668	0.2268	0.6557	0.0244
DTMA180	0.1884	0.0074	0.1050	0.0078	0.6810	0.0104
DTMA181	0.0398	0.0038	0.0174	0.0192	0.0358	0.8841
DTMA182	0.0056	0.0060	0.0042	0.4140	0.4226	0.1477
DTMA183	0.0428	0.0382	0.0070	0.0060	0.0218	0.8842
DTMA185	0.4680	0.0252	0.0084	0.0168	0.3199	0.1617
DTMA186	0.4321	0.0088	0.0086	0.0136	0.0396	0.4973
DTMA188	0.0072	0.0506	0.0112	0.1829	0.6994	0.0488
DTMA190	0.0088	0.1014	0.0038	0.7278	0.1296	0.0286
DTMA191	0.0250	0.0096	0.0066	0.0350	0.0142	0.9096
DTMA192	0.0262	0.0040	0.0062	0.6483	0.0680	0.2473
DTMA194	0.3634	0.0060	0.0020	0.2702	0.3210	0.0374
DTMA197	0.0304	0.0092	0.0122	0.0416	0.8966	0.0100
DTMA198	0.0032	0.0246	0.0050	0.4617	0.0112	0.4943
DTMA199	0.0084	0.0048	0.0092	0.0498	0.0132	0.9146
DTMA2	0.0282	0.0054	0.1222	0.0092	0.1038	0.7312
DTMA20	0.0738	0.3427	0.1018	0.0110	0.3909	0.0798
DTMA200	0.2426	0.0064	0.0054	0.0690	0.0310	0.6456
DTMA201	0.0820	0.0734	0.1908	0.4805	0.0078	0.1654
DTMA202	0.4014	0.0226	0.0050	0.5534	0.0094	0.0082
DTMA203	0.2096	0.0164	0.0070	0.3648	0.2158	0.1864
DTMA205	0.0286	0.0154	0.0078	0.2409	0.0206	0.6867
DTMA206	0.0646	0.0032	0.0224	0.0188	0.8202	0.0708
DTMA212	0.0058	0.0084	0.0038	0.1016	0.0908	0.7897
DTMA217	0.0052	0.2861	0.0020	0.0178	0.0156	0.6733
DTMA218	0.0104	0.0164	0.0030	0.0060	0.0142	0.9500
DTMA22	0.0314	0.0088	0.0210	0.1755	0.7433	0.0200
DTMA230	0.0106	0.0096	0.4305	0.0516	0.4693	0.0284
DTMA235	0.0634	0.0598	0.0028	0.0056	0.0686	0.7998
DTMA245	0.3061	0.0356	0.0036	0.0046	0.3688	0.2813
DTMA28	0.0336	0.0082	0.0316	0.3315	0.5647	0.0304
DTMA284	0.9832	0.0048	0.0020	0.0030	0.0038	0.0032
DTMA286	0.1504	0.1800	0.0036	0.0076	0.3679	0.2906
DTMA29	0.0932	0.0028	0.1562	0.1358	0.0162	0.5958
DTMA30	0.0284	0.0176	0.0814	0.0470	0.2010	0.6245
DTMA33	0.0082	0.0300	0.2222	0.0062	0.0164	0.7170
DTMA35	0.0132	0.0976	0.0386	0.4768	0.0086	0.3652
DTMA36	0.0062	0.0276	0.0062	0.0082	0.0278	0.9240
DTMA37	0.5434	0.0030	0.1504	0.0140	0.0126	0.2766
DTMA38	0.2484	0.0040	0.0020	0.7078	0.0200	0.0178
DTMA41	0.1078	0.0046	0.1540	0.0198	0.7035	0.0104
DTMA43	0.1330	0.0092	0.0056	0.4626	0.2896	0.1000
DTMA44	0.7752	0.0038	0.0568	0.0240	0.0282	0.1120
DTMA49	0.3179	0.0090	0.1362	0.0818	0.3727	0.0824
DTMA5	0.0456	0.0038	0.3475	0.1568	0.0166	0.4297
DTMA50	0.0348	0.0134	0.0544	0.1739	0.0652	0.6583
DTMA51	0.0148	0.0202	0.0030	0.0056	0.8229	0.1335
DTMA52	0.3481	0.0056	0.0264	0.3879	0.1754	0.0566
DTMA56	0.0032	0.9824	0.0030	0.0038	0.0038	0.0038
DTMA66	0.0516	0.4899	0.0056	0.0566	0.0214	0.3749
DTMA79	0.1286	0.0100	0.0164	0.4527	0.0994	0.2928
DTMA84	0.0054	0.0060	0.0068	0.7687	0.1973	0.0158
DTMA9	0.0018	0.0014	0.9916	0.0014	0.0020	0.0018
DTMA95	0.0048	0.0724	0.0816	0.0112	0.7933	0.0366
DTMA96	0.0068	0.0362	0.0040	0.0116	0.1492	0.7922
DTMA98	0.0082	0.0072	0.0132	0.9620	0.0050	0.0044
DTMA99	0.0264	0.0040	0.0296	0.0486	0.4120	0.4794
