# Supplementary material for: Genomic Prediction of Resistance to Tar Spot Complex of Maize in Multiple Populations Using Genotyping-by-Sequencing SNPs
Source: Front Plant Sci. 2021 Jul 16;12:672525. doi: 10.3389/fpls.2021.672525 (PMC8322742; doi:10.3389/fpls.2021.672525)
Supplement: Supplementary file 1 [file Data_Sheet_1.ZIP › structure split for all the Ks (1-10)/K=7.csv]

Taxa	Q1	Q2	Q3	Q4	Q5	Q6	Q7
DTMA1	0.0688	0.0044	0.5722	0.0078	0.2840	0.0560	0.0068
DTMA10	0.0014	0.0010	0.0010	0.0012	0.9926	0.0014	0.0014
DTMA101	0.5007	0.0088	0.4008	0.0048	0.0384	0.0084	0.0380
DTMA103	0.0046	0.0020	0.0058	0.0020	0.0050	0.0076	0.9730
DTMA106	0.1726	0.0042	0.1823	0.0058	0.1656	0.3090	0.1604
DTMA107	0.1323	0.0030	0.3545	0.0026	0.0028	0.0460	0.4588
DTMA109	0.2408	0.0024	0.1952	0.0044	0.0302	0.2761	0.2509
DTMA11	0.0070	0.0010	0.0090	0.0020	0.9536	0.0210	0.0064
DTMA110	0.4593	0.0056	0.1952	0.0026	0.0649	0.0142	0.2582
DTMA113	0.1729	0.1462	0.1026	0.0192	0.2346	0.3091	0.0154
DTMA115	0.5884	0.0936	0.0242	0.0036	0.0388	0.0510	0.2004
DTMA116	0.3973	0.0278	0.0698	0.0056	0.0036	0.2811	0.2147
DTMA117	0.5792	0.0170	0.1411	0.0148	0.0937	0.1009	0.0534
DTMA118	0.5497	0.1091	0.1285	0.0098	0.0040	0.1941	0.0048
DTMA12	0.0016	0.0082	0.0020	0.0014	0.9796	0.0052	0.0020
DTMA120	0.0198	0.0732	0.0246	0.0222	0.0168	0.8350	0.0084
DTMA122	0.2428	0.1244	0.1638	0.0720	0.0036	0.2250	0.1684
DTMA123	0.4854	0.0096	0.0954	0.0034	0.0152	0.0614	0.3295
DTMA124	0.5382	0.0362	0.1218	0.0428	0.0842	0.1437	0.0332
DTMA125	0.3144	0.0076	0.0914	0.1527	0.0772	0.0426	0.3141
DTMA126	0.4422	0.0330	0.1560	0.0066	0.0106	0.0092	0.3424
DTMA129	0.3998	0.0428	0.4884	0.0080	0.0122	0.0340	0.0148
DTMA13	0.0014	0.0010	0.0010	0.0014	0.9924	0.0014	0.0014
DTMA132	0.0116	0.0552	0.0046	0.4042	0.0048	0.0064	0.5132
DTMA133	0.0882	0.0104	0.3504	0.4888	0.0110	0.0408	0.0104
DTMA134	0.3595	0.0078	0.4634	0.0929	0.0462	0.0192	0.0110
DTMA136	0.0044	0.0020	0.0060	0.0020	0.0056	0.0076	0.9724
DTMA137	0.0783	0.0048	0.0182	0.0134	0.0026	0.0118	0.8709
DTMA138	0.0360	0.0794	0.0090	0.2038	0.0086	0.0070	0.6562
DTMA140	0.1394	0.0074	0.4057	0.1668	0.0688	0.1761	0.0358
DTMA141	0.1876	0.0056	0.2494	0.0074	0.0014	0.0068	0.5418
DTMA142	0.1992	0.0060	0.0050	0.2875	0.0020	0.0042	0.4961
DTMA144	0.0859	0.2496	0.0578	0.3513	0.0032	0.0711	0.1811
DTMA145	0.1932	0.0020	0.0052	0.2390	0.0512	0.0052	0.5042
DTMA146	0.1848	0.0076	0.0154	0.0480	0.0040	0.0308	0.7094
DTMA149	0.0936	0.0814	0.7369	0.0086	0.0094	0.0488	0.0212
DTMA15	0.0010	0.0010	0.0010	0.0010	0.9940	0.0010	0.0010
DTMA150	0.0282	0.0080	0.0250	0.1222	0.0022	0.8025	0.0120
DTMA151	0.0841	0.0030	0.1919	0.2740	0.0074	0.3954	0.0442
DTMA153	0.4381	0.2787	0.1340	0.0340	0.0254	0.0558	0.0340
DTMA156	0.5532	0.0042	0.0416	0.2576	0.0032	0.1302	0.0100
DTMA157	0.0310	0.0036	0.0782	0.0072	0.0024	0.7972	0.0804
DTMA158	0.0850	0.0220	0.3746	0.0456	0.0514	0.4013	0.0202
DTMA160	0.0398	0.0742	0.1340	0.2112	0.0482	0.4859	0.0066
DTMA162	0.1014	0.0064	0.0372	0.0094	0.0096	0.8255	0.0104
DTMA163	0.0778	0.0084	0.2613	0.0246	0.0030	0.6144	0.0104
DTMA166	0.0096	0.0042	0.0058	0.0062	0.0030	0.5804	0.3908
DTMA170	0.0790	0.0228	0.6137	0.0058	0.0068	0.0770	0.1949
DTMA173	0.4853	0.0058	0.4293	0.0174	0.0124	0.0366	0.0132
DTMA178	0.2577	0.0432	0.0116	0.0082	0.0108	0.0410	0.6275
DTMA184	0.1155	0.0016	0.3221	0.4172	0.1279	0.0060	0.0098
DTMA187	0.5476	0.0130	0.0296	0.0058	0.0060	0.0462	0.3519
DTMA189	0.0100	0.0028	0.4278	0.0048	0.0062	0.1721	0.3763
DTMA19	0.0050	0.2974	0.0084	0.0030	0.0038	0.0212	0.6612
DTMA193	0.0304	0.0024	0.8898	0.0468	0.0054	0.0140	0.0112
DTMA195	0.0072	0.0084	0.0058	0.0040	0.0070	0.8782	0.0894
DTMA196	0.0062	0.0066	0.0054	0.0042	0.0060	0.7982	0.1734
DTMA204	0.0804	0.0036	0.7066	0.0142	0.0362	0.1078	0.0512
DTMA207	0.0412	0.0062	0.2148	0.0592	0.0072	0.4522	0.2192
DTMA208	0.0204	0.0030	0.0114	0.1194	0.0060	0.8330	0.0068
DTMA209	0.1262	0.0116	0.7352	0.0148	0.0026	0.0366	0.0730
DTMA21	0.0170	0.0114	0.6023	0.0036	0.0344	0.0070	0.3243
DTMA210	0.1158	0.0146	0.1755	0.0136	0.0122	0.5354	0.1329
DTMA211	0.1134	0.0292	0.4952	0.0054	0.0210	0.1762	0.1596
DTMA213	0.0098	0.0098	0.1563	0.0212	0.0096	0.7859	0.0074
DTMA214	0.0116	0.0106	0.1624	0.0238	0.0104	0.7740	0.0072
DTMA215	0.2083	0.0666	0.3505	0.0574	0.1162	0.1673	0.0336
DTMA216	0.0332	0.0638	0.0416	0.8361	0.0030	0.0150	0.0074
DTMA219	0.0378	0.3385	0.1290	0.0072	0.0496	0.4267	0.0112
DTMA220	0.0416	0.0222	0.7614	0.0030	0.1358	0.0284	0.0076
DTMA221	0.1255	0.1199	0.3287	0.0084	0.0076	0.3055	0.1044
DTMA222	0.0426	0.0506	0.1130	0.0474	0.0974	0.6177	0.0314
DTMA223	0.0274	0.0490	0.7743	0.0042	0.0136	0.1200	0.0116
DTMA224	0.0452	0.0132	0.0956	0.0690	0.0154	0.7562	0.0054
DTMA225	0.0188	0.3831	0.5777	0.0052	0.0020	0.0070	0.0062
DTMA226	0.0062	0.0028	0.0052	0.0128	0.0030	0.9626	0.0074
DTMA227	0.0064	0.0144	0.0072	0.0242	0.0684	0.8738	0.0056
DTMA228	0.0456	0.0224	0.0104	0.0104	0.0030	0.8585	0.0496
DTMA229	0.1489	0.0832	0.5771	0.1040	0.0030	0.0678	0.0160
DTMA231	0.0064	0.0044	0.9508	0.0138	0.0076	0.0136	0.0034
DTMA232	0.0700	0.0122	0.7929	0.0076	0.0034	0.0990	0.0150
DTMA233	0.3860	0.0314	0.5460	0.0050	0.0058	0.0180	0.0078
DTMA234	0.0118	0.0040	0.0238	0.0274	0.0020	0.9265	0.0046
DTMA236	0.3920	0.0124	0.5790	0.0038	0.0040	0.0046	0.0042
DTMA237	0.4090	0.0066	0.5576	0.0122	0.0034	0.0068	0.0044
DTMA238	0.3920	0.0056	0.5676	0.0058	0.0028	0.0044	0.0218
DTMA239	0.0042	0.0048	0.0060	0.2095	0.0044	0.7665	0.0046
DTMA24	0.0760	0.0020	0.0234	0.0350	0.7992	0.0224	0.0420
DTMA240	0.0064	0.0070	0.0062	0.0058	0.0024	0.9676	0.0046
DTMA241	0.1389	0.0048	0.7813	0.0060	0.0038	0.0432	0.0220
DTMA242	0.0040	0.0064	0.0038	0.9756	0.0026	0.0034	0.0042
DTMA243	0.0024	0.0018	0.0024	0.9868	0.0022	0.0022	0.0022
DTMA244	0.0120	0.0038	0.0058	0.9198	0.0446	0.0098	0.0042
DTMA246	0.0050	0.0028	0.0032	0.9698	0.0100	0.0056	0.0036
DTMA247	0.0024	0.0020	0.0020	0.9864	0.0024	0.0024	0.0024
DTMA248	0.1238	0.0120	0.3247	0.4481	0.0020	0.0608	0.0286
DTMA249	0.0100	0.0024	0.0076	0.9622	0.0054	0.0076	0.0048
DTMA25	0.1764	0.0028	0.0200	0.1740	0.5480	0.0100	0.0688
DTMA250	0.0110	0.0052	0.0034	0.9676	0.0020	0.0056	0.0052
DTMA251	0.0612	0.0064	0.1999	0.2081	0.0042	0.5058	0.0144
DTMA252	0.0112	0.0050	0.0034	0.9676	0.0020	0.0056	0.0052
DTMA253	0.0068	0.0028	0.0040	0.9706	0.0044	0.0064	0.0050
DTMA254	0.0040	0.0030	0.0030	0.9766	0.0054	0.0050	0.0030
DTMA255	0.0120	0.0030	0.0074	0.9588	0.0038	0.0084	0.0066
DTMA256	0.0220	0.0084	0.0092	0.8906	0.0040	0.0438	0.0220
DTMA257	0.0914	0.0024	0.3671	0.5217	0.0024	0.0090	0.0060
DTMA258	0.0040	0.0060	0.0026	0.9800	0.0018	0.0030	0.0026
DTMA259	0.2011	0.0354	0.4116	0.1852	0.0030	0.1503	0.0134
DTMA26	0.0908	0.0102	0.0072	0.1462	0.0076	0.0094	0.7286
DTMA260	0.7746	0.0100	0.1782	0.0222	0.0042	0.0076	0.0032
DTMA261	0.0036	0.0038	0.0028	0.9828	0.0018	0.0030	0.0022
DTMA262	0.7690	0.0098	0.1634	0.0346	0.0052	0.0142	0.0038
DTMA263	0.0034	0.0036	0.0030	0.9830	0.0020	0.0030	0.0020
DTMA264	0.0026	0.0022	0.0020	0.9858	0.0026	0.0024	0.0024
DTMA265	0.0028	0.0022	0.0020	0.9860	0.0022	0.0024	0.0024
DTMA266	0.0214	0.0052	0.0172	0.9234	0.0062	0.0122	0.0144
DTMA267	0.2679	0.0348	0.0346	0.6361	0.0046	0.0162	0.0058
DTMA268	0.0096	0.0054	0.1160	0.8528	0.0020	0.0098	0.0044
DTMA269	0.0176	0.0264	0.8179	0.0152	0.0150	0.0979	0.0100
DTMA27	0.0603	0.0156	0.0156	0.0402	0.0126	0.0478	0.8080
DTMA270	0.2007	0.0116	0.1796	0.0330	0.0192	0.5518	0.0042
DTMA271	0.0706	0.0104	0.7542	0.0046	0.0106	0.0988	0.0508
DTMA272	0.0238	0.0882	0.0384	0.0064	0.0046	0.8299	0.0086
DTMA273	0.0282	0.0084	0.0976	0.0412	0.0130	0.8074	0.0042
DTMA274	0.0104	0.0196	0.7868	0.0030	0.1272	0.0480	0.0050
DTMA275	0.0316	0.1292	0.0640	0.1742	0.0510	0.5422	0.0078
DTMA276	0.2244	0.2186	0.0120	0.0050	0.0036	0.4723	0.0640
DTMA278	0.3724	0.0546	0.5554	0.0034	0.0030	0.0070	0.0042
DTMA279	0.0066	0.0040	0.9500	0.0144	0.0074	0.0142	0.0034
DTMA280	0.1343	0.0172	0.2029	0.2179	0.0048	0.4076	0.0152
DTMA281	0.0638	0.0210	0.8245	0.0548	0.0040	0.0260	0.0058
DTMA282	0.0430	0.0144	0.6681	0.0044	0.0020	0.2415	0.0266
DTMA283	0.0116	0.0096	0.0064	0.0078	0.0040	0.9544	0.0062
DTMA285	0.0042	0.0050	0.0030	0.9796	0.0020	0.0034	0.0028
DTMA287	0.0038	0.0070	0.0040	0.9744	0.0024	0.0040	0.0044
DTMA288	0.0806	0.0022	0.3358	0.5600	0.0020	0.0122	0.0072
DTMA3	0.0632	0.0022	0.0224	0.2897	0.6037	0.0122	0.0066
DTMA31	0.0594	0.0034	0.0750	0.4353	0.0126	0.3013	0.1130
DTMA32	0.3995	0.0028	0.0174	0.1980	0.0702	0.1040	0.2081
DTMA34	0.4854	0.0396	0.0514	0.1730	0.0052	0.0906	0.1548
DTMA39	0.0258	0.0050	0.0204	0.0064	0.2479	0.6799	0.0146
DTMA40	0.0290	0.0102	0.0262	0.0212	0.0244	0.8712	0.0178
DTMA42	0.6165	0.0030	0.1467	0.0929	0.0875	0.0138	0.0396
DTMA45	0.0452	0.0076	0.6157	0.0246	0.0654	0.2312	0.0104
DTMA47	0.1498	0.0984	0.4697	0.0090	0.0408	0.1844	0.0480
DTMA48	0.2297	0.0030	0.0230	0.0682	0.0038	0.5794	0.0930
DTMA53	0.1564	0.0330	0.6943	0.0554	0.0052	0.0332	0.0224
DTMA54	0.6065	0.0160	0.1387	0.0128	0.1383	0.0628	0.0250
DTMA55	0.2439	0.0140	0.1064	0.1911	0.0566	0.0374	0.3507
DTMA57	0.2532	0.0234	0.6894	0.0070	0.0018	0.0104	0.0148
DTMA58	0.5592	0.0244	0.1746	0.1968	0.0044	0.0258	0.0148
DTMA59	0.1779	0.0036	0.0596	0.0078	0.0050	0.7030	0.0430
DTMA6	0.0010	0.0010	0.0010	0.0010	0.9938	0.0012	0.0010
DTMA60	0.5770	0.0246	0.1716	0.1808	0.0052	0.0248	0.0160
DTMA61	0.2906	0.0486	0.1182	0.0130	0.0274	0.3218	0.1804
DTMA62	0.0022	0.9878	0.0020	0.0020	0.0020	0.0020	0.0020
DTMA63	0.0098	0.9786	0.0022	0.0020	0.0020	0.0020	0.0034
DTMA64	0.2782	0.0622	0.2641	0.2598	0.0036	0.1114	0.0208
DTMA65	0.3856	0.0430	0.3685	0.0944	0.0240	0.0354	0.0492
DTMA67	0.4154	0.1650	0.3896	0.0104	0.0026	0.0108	0.0062
DTMA68	0.5552	0.0440	0.3638	0.0190	0.0034	0.0112	0.0034
DTMA69	0.0780	0.0048	0.1739	0.0098	0.0974	0.5815	0.0546
DTMA7	0.0012	0.0010	0.0010	0.0010	0.9934	0.0014	0.0010
DTMA70	0.0066	0.9682	0.0050	0.0048	0.0036	0.0058	0.0060
DTMA71	0.0124	0.9694	0.0046	0.0040	0.0036	0.0030	0.0030
DTMA72	0.0156	0.9516	0.0084	0.0088	0.0024	0.0084	0.0048
DTMA73	0.0018	0.9910	0.0016	0.0016	0.0012	0.0014	0.0014
DTMA74	0.0306	0.9224	0.0228	0.0046	0.0030	0.0046	0.0120
DTMA75	0.0022	0.9888	0.0020	0.0020	0.0010	0.0020	0.0020
DTMA76	0.1311	0.3269	0.3772	0.0616	0.0092	0.0278	0.0662
DTMA77	0.1972	0.3361	0.2264	0.0170	0.0806	0.0182	0.1246
DTMA78	0.0922	0.3327	0.4438	0.0108	0.0332	0.0124	0.0749
DTMA8	0.0012	0.0010	0.0010	0.0010	0.9934	0.0014	0.0010
DTMA80	0.1662	0.0120	0.5577	0.0046	0.1972	0.0162	0.0462
DTMA81	0.3240	0.0110	0.5380	0.0194	0.0780	0.0094	0.0202
DTMA82	0.1432	0.0032	0.5775	0.2312	0.0106	0.0260	0.0084
DTMA83	0.0378	0.0100	0.9270	0.0044	0.0074	0.0074	0.0060
DTMA85	0.5468	0.0322	0.0342	0.0070	0.0070	0.0582	0.3146
DTMA86	0.0312	0.0058	0.0178	0.0078	0.0020	0.2122	0.7232
DTMA87	0.3682	0.0096	0.5836	0.0032	0.0116	0.0160	0.0078
DTMA88	0.3331	0.0050	0.0478	0.0228	0.0550	0.0218	0.5144
DTMA89	0.0096	0.0036	0.0036	0.0080	0.0028	0.0038	0.9686
DTMA90	0.0398	0.0028	0.0052	0.0032	0.0020	0.0042	0.9428
DTMA91	0.0110	0.0122	0.0044	0.0074	0.0098	0.0060	0.9492
DTMA92	0.2451	0.0346	0.0238	0.0322	0.0136	0.1831	0.4676
DTMA93	0.0530	0.0088	0.0072	0.0036	0.0056	0.0100	0.9119
DTMA94	0.2948	0.0048	0.0428	0.0122	0.0036	0.0070	0.6348
DTMA97	0.0302	0.0038	0.0050	0.0062	0.0038	0.0582	0.8928
DTMA100	0.4094	0.1296	0.4364	0.0048	0.0044	0.0090	0.0064
DTMA102	0.2444	0.0026	0.2628	0.0060	0.0042	0.0178	0.4622
DTMA104	0.3018	0.0066	0.0152	0.0358	0.0026	0.0094	0.6286
DTMA105	0.2247	0.0082	0.0284	0.0182	0.0278	0.5599	0.1328
DTMA111	0.3260	0.0120	0.1441	0.0310	0.0284	0.0456	0.4129
DTMA112	0.1650	0.0524	0.0274	0.0468	0.0100	0.0332	0.6652
DTMA114	0.3352	0.0076	0.2856	0.0112	0.1171	0.2265	0.0168
DTMA119	0.3908	0.0934	0.3067	0.0246	0.0350	0.1178	0.0318
DTMA121	0.1416	0.0066	0.2796	0.2088	0.0056	0.2819	0.0760
DTMA127	0.2113	0.0678	0.0260	0.0278	0.0218	0.0176	0.6277
DTMA128	0.3431	0.0970	0.2385	0.0816	0.0126	0.2139	0.0134
DTMA130	0.3930	0.0150	0.5758	0.0038	0.0036	0.0046	0.0042
DTMA131	0.0126	0.0072	0.0058	0.0146	0.0100	0.9336	0.0162
DTMA135	0.1141	0.0016	0.2706	0.4343	0.0476	0.0198	0.1120
DTMA139	0.0120	0.0036	0.0168	0.0046	0.0030	0.9516	0.0084
DTMA14	0.0010	0.0010	0.0010	0.0010	0.9940	0.0010	0.0010
DTMA143	0.1958	0.0048	0.0054	0.2451	0.0374	0.0038	0.5078
DTMA147	0.0064	0.0020	0.1832	0.0020	0.0054	0.1666	0.6344
DTMA148	0.2196	0.0126	0.0992	0.0296	0.0024	0.0246	0.6120
DTMA152	0.0152	0.0026	0.0398	0.0042	0.0038	0.4847	0.4497
DTMA154	0.1358	0.0946	0.0164	0.0272	0.0110	0.6662	0.0488
DTMA155	0.2564	0.0974	0.0856	0.1428	0.0046	0.2204	0.1928
DTMA159	0.0766	0.2006	0.4690	0.0204	0.0042	0.2145	0.0148
DTMA161	0.3085	0.0112	0.0218	0.0194	0.0122	0.6023	0.0246
DTMA164	0.0986	0.0082	0.6158	0.0502	0.0564	0.0124	0.1584
DTMA165	0.0302	0.0054	0.0108	0.0040	0.1944	0.7397	0.0156
DTMA167	0.0885	0.0674	0.2160	0.1619	0.0362	0.2256	0.2044
DTMA168	0.0126	0.0048	0.0698	0.0150	0.0042	0.8900	0.0036
DTMA169	0.0986	0.0106	0.1213	0.1247	0.0092	0.3300	0.3056
DTMA17	0.0058	0.3090	0.0100	0.0028	0.0058	0.0294	0.6372
DTMA171	0.0772	0.0028	0.0196	0.0044	0.0298	0.7748	0.0914
DTMA172	0.4646	0.0710	0.0224	0.0332	0.0042	0.3660	0.0386
DTMA174	0.0128	0.0054	0.0106	0.0136	0.0030	0.8477	0.1069
DTMA175	0.4349	0.0208	0.0568	0.0058	0.0102	0.2542	0.2172
DTMA176	0.5573	0.0110	0.1912	0.0420	0.0028	0.0408	0.1550
DTMA177	0.0416	0.0244	0.0316	0.0108	0.0124	0.2715	0.6078
DTMA179	0.1093	0.0032	0.4075	0.2089	0.0038	0.1683	0.0990
DTMA18	0.0460	0.0020	0.0154	0.0222	0.0682	0.6371	0.2091
DTMA180	0.0240	0.0058	0.0076	0.1196	0.1164	0.7209	0.0058
DTMA181	0.0192	0.0032	0.8926	0.0402	0.0114	0.0140	0.0194
DTMA182	0.4812	0.0044	0.1028	0.0050	0.0034	0.0404	0.3628
DTMA183	0.0940	0.0182	0.7623	0.0630	0.0062	0.0462	0.0102
DTMA185	0.3706	0.0124	0.0612	0.4599	0.0086	0.0706	0.0168
DTMA186	0.0664	0.0066	0.4729	0.4207	0.0072	0.0142	0.0120
DTMA188	0.6375	0.0178	0.0444	0.0070	0.0116	0.0739	0.2078
DTMA190	0.3632	0.0444	0.0096	0.0060	0.0030	0.0218	0.5520
DTMA191	0.0672	0.0064	0.7570	0.0362	0.0074	0.0342	0.0916
DTMA192	0.1878	0.0036	0.1596	0.0136	0.0062	0.0450	0.5841
DTMA194	0.1186	0.0066	0.1553	0.2590	0.0020	0.2421	0.2164
DTMA197	0.0124	0.0070	0.0058	0.0148	0.0098	0.9338	0.0164
DTMA198	0.0747	0.0236	0.4081	0.0030	0.0042	0.0098	0.4766
DTMA199	0.1130	0.0050	0.7733	0.0078	0.0056	0.0098	0.0856
DTMA2	0.4531	0.0036	0.3489	0.0168	0.1250	0.0402	0.0124
DTMA20	0.1006	0.3365	0.1695	0.0854	0.1056	0.1939	0.0086
DTMA200	0.0496	0.0056	0.6124	0.2341	0.0042	0.0210	0.0730
DTMA201	0.0909	0.0580	0.1723	0.0652	0.1872	0.0052	0.4212
DTMA202	0.0102	0.0190	0.0066	0.4083	0.0046	0.0072	0.5441
DTMA203	0.3016	0.0106	0.1567	0.1180	0.0050	0.1182	0.2900
DTMA205	0.1986	0.0148	0.5529	0.0274	0.0068	0.0190	0.1806
DTMA206	0.0246	0.0032	0.0780	0.0304	0.0164	0.8265	0.0208
DTMA212	0.2536	0.0076	0.5452	0.0048	0.0032	0.0568	0.1288
DTMA217	0.0194	0.2807	0.6613	0.0050	0.0020	0.0120	0.0196
DTMA218	0.0222	0.0144	0.9396	0.0090	0.0022	0.0068	0.0058
DTMA22	0.0452	0.0084	0.0150	0.0202	0.0196	0.7312	0.1604
DTMA230	0.0290	0.0080	0.0344	0.0090	0.4384	0.4038	0.0774
DTMA235	0.2008	0.0336	0.6137	0.0608	0.0022	0.0834	0.0054
DTMA245	0.5600	0.0074	0.1306	0.2814	0.0030	0.0144	0.0032
DTMA28	0.3295	0.0060	0.0516	0.0334	0.0230	0.2534	0.3031
DTMA284	0.0036	0.0038	0.0024	0.9832	0.0020	0.0026	0.0024
DTMA286	0.6391	0.0518	0.1468	0.1453	0.0022	0.0100	0.0048
DTMA29	0.3272	0.0020	0.2474	0.1440	0.1549	0.0120	0.1125
DTMA30	0.4528	0.0062	0.4143	0.0192	0.0642	0.0252	0.0180
DTMA33	0.2012	0.0220	0.5081	0.0086	0.2251	0.0284	0.0066
DTMA35	0.2030	0.0838	0.1925	0.0126	0.0366	0.0086	0.4629
DTMA36	0.2636	0.0208	0.5995	0.0058	0.0052	0.0972	0.0078
DTMA37	0.1021	0.0022	0.2548	0.4737	0.1500	0.0056	0.0116
DTMA38	0.1906	0.0032	0.0646	0.1477	0.0018	0.0154	0.5767
DTMA41	0.0190	0.0040	0.0090	0.0568	0.1488	0.7378	0.0246
DTMA43	0.1227	0.0076	0.1090	0.1036	0.0058	0.2663	0.3849
DTMA44	0.0404	0.0032	0.1082	0.7597	0.0484	0.0182	0.0218
DTMA49	0.1184	0.0080	0.0480	0.2716	0.1122	0.3792	0.0626
DTMA5	0.3494	0.0028	0.1553	0.0326	0.3417	0.0094	0.1088
DTMA50	0.1022	0.0152	0.6217	0.0286	0.0504	0.0466	0.1354
DTMA51	0.1110	0.0146	0.2036	0.0110	0.0024	0.6530	0.0044
DTMA52	0.1461	0.0044	0.0332	0.3474	0.0192	0.0796	0.3701
DTMA56	0.0040	0.9816	0.0030	0.0030	0.0020	0.0032	0.0032
DTMA66	0.3324	0.4454	0.1251	0.0390	0.0048	0.0088	0.0444
DTMA79	0.0614	0.0080	0.2112	0.0656	0.0146	0.2937	0.3455
DTMA84	0.0800	0.0046	0.0068	0.0040	0.0050	0.2024	0.6972
DTMA9	0.0012	0.0010	0.0010	0.0010	0.9932	0.0014	0.0012
DTMA95	0.1074	0.0838	0.0268	0.0040	0.0724	0.6868	0.0188
DTMA96	0.3611	0.0224	0.5661	0.0054	0.0038	0.0310	0.0102
DTMA98	0.0088	0.0066	0.0034	0.0064	0.0104	0.0044	0.9600
DTMA99	0.6660	0.0026	0.2372	0.0184	0.0264	0.0266	0.0228
