# Supplementary material for: Genomic Prediction of Resistance to Tar Spot Complex of Maize in Multiple Populations Using Genotyping-by-Sequencing SNPs
Source: Front Plant Sci. 2021 Jul 16;12:672525. doi: 10.3389/fpls.2021.672525 (PMC8322742; doi:10.3389/fpls.2021.672525)
Supplement: Supplementary file 1 [file Data_Sheet_1.ZIP › structure split for all the Ks (1-10)/K=8.csv]

Taxa	Q1	Q2	Q3	Q4	Q5	Q6	Q7	Q8
DTMA1	0.2834	0.1870	0.0038	0.0072	0.0416	0.0074	0.0804	0.3892
DTMA10	0.9930	0.0010	0.0010	0.0010	0.0010	0.0010	0.0010	0.0010
DTMA101	0.0248	0.5207	0.0074	0.0592	0.3204	0.0044	0.0054	0.0576
DTMA103	0.0044	0.0028	0.0020	0.9452	0.0324	0.0020	0.0062	0.0050
DTMA106	0.1629	0.1137	0.0042	0.2057	0.0762	0.0052	0.3209	0.1112
DTMA107	0.0028	0.1094	0.0030	0.4640	0.1200	0.0020	0.0486	0.2502
DTMA109	0.0272	0.1807	0.0020	0.3171	0.0452	0.0042	0.2808	0.1428
DTMA11	0.9530	0.0086	0.0010	0.0060	0.0054	0.0020	0.0182	0.0058
DTMA110	0.0592	0.4469	0.0050	0.3490	0.0252	0.0022	0.0108	0.1017
DTMA113	0.2385	0.1432	0.1409	0.0382	0.0540	0.0180	0.3092	0.0578
DTMA115	0.0354	0.5561	0.0786	0.2587	0.0254	0.0034	0.0352	0.0072
DTMA116	0.0038	0.3867	0.0232	0.2563	0.0506	0.0054	0.2363	0.0378
DTMA117	0.0930	0.4643	0.0194	0.1135	0.0630	0.0150	0.1346	0.0973
DTMA118	0.0034	0.6398	0.0864	0.0106	0.0910	0.0096	0.1229	0.0362
DTMA12	0.9784	0.0016	0.0078	0.0020	0.0020	0.0010	0.0050	0.0022
DTMA120	0.0172	0.0192	0.0710	0.0090	0.0380	0.0206	0.7922	0.0328
DTMA122	0.0032	0.2560	0.1022	0.1460	0.1724	0.0640	0.1640	0.0920
DTMA123	0.0130	0.4514	0.0086	0.4175	0.0096	0.0030	0.0526	0.0444
DTMA124	0.0836	0.6464	0.0264	0.0378	0.0166	0.0322	0.1105	0.0464
DTMA125	0.0706	0.3650	0.0074	0.3002	0.0548	0.1370	0.0324	0.0326
DTMA126	0.0086	0.4663	0.0330	0.3576	0.0426	0.0056	0.0068	0.0796
DTMA129	0.0078	0.4487	0.0240	0.0518	0.3359	0.0072	0.0242	0.1004
DTMA13	0.9930	0.0010	0.0010	0.0010	0.0010	0.0010	0.0010	0.0010
DTMA132	0.0042	0.0036	0.0540	0.4735	0.0434	0.4101	0.0066	0.0046
DTMA133	0.0094	0.0828	0.0086	0.0198	0.2092	0.4690	0.0346	0.1666
DTMA134	0.0276	0.3535	0.0056	0.0278	0.3708	0.0612	0.0108	0.1426
DTMA136	0.0046	0.0028	0.0020	0.9444	0.0330	0.0020	0.0060	0.0052
DTMA137	0.0024	0.0058	0.0050	0.7627	0.1821	0.0134	0.0112	0.0174
DTMA138	0.0078	0.0144	0.0730	0.5848	0.0889	0.2173	0.0064	0.0074
DTMA140	0.0758	0.0168	0.0068	0.0154	0.2295	0.1217	0.1022	0.4318
DTMA141	0.0012	0.0186	0.0046	0.3331	0.4713	0.0038	0.0046	0.1627
DTMA142	0.0020	0.0048	0.0056	0.3462	0.3920	0.2424	0.0036	0.0034
DTMA144	0.0034	0.0052	0.2500	0.0969	0.1950	0.3276	0.0710	0.0510
DTMA145	0.0442	0.0032	0.0020	0.3518	0.3848	0.2044	0.0044	0.0052
DTMA146	0.0044	0.0078	0.0074	0.5196	0.3818	0.0374	0.0288	0.0128
DTMA149	0.0088	0.1285	0.0727	0.0264	0.2136	0.0072	0.0546	0.4882
DTMA15	0.9930	0.0010	0.0010	0.0010	0.0010	0.0010	0.0010	0.0010
DTMA150	0.0020	0.0120	0.0078	0.0132	0.0502	0.1332	0.7618	0.0198
DTMA151	0.0090	0.0176	0.0028	0.0290	0.2098	0.2605	0.3088	0.1625
DTMA153	0.0250	0.4121	0.2747	0.0600	0.0492	0.0326	0.0644	0.0820
DTMA156	0.0030	0.6927	0.0032	0.0088	0.0110	0.2185	0.0570	0.0058
DTMA157	0.0020	0.0284	0.0038	0.0938	0.0346	0.0066	0.7671	0.0636
DTMA158	0.0428	0.0578	0.0174	0.0158	0.3553	0.0618	0.2503	0.1988
DTMA160	0.0480	0.0440	0.0668	0.0090	0.0574	0.2241	0.4306	0.1200
DTMA162	0.0088	0.1150	0.0058	0.0184	0.0470	0.0084	0.7683	0.0284
DTMA163	0.0028	0.0610	0.0074	0.0134	0.1604	0.0198	0.5178	0.2174
DTMA166	0.0026	0.0054	0.0038	0.3501	0.0448	0.0058	0.5815	0.0060
DTMA170	0.0072	0.0148	0.0192	0.0952	0.2562	0.0050	0.0907	0.5117
DTMA173	0.0146	0.4659	0.0050	0.0276	0.2180	0.0102	0.0164	0.2422
DTMA178	0.0086	0.1317	0.0422	0.7553	0.0092	0.0076	0.0356	0.0098
DTMA184	0.1248	0.0128	0.0014	0.0088	0.1152	0.3954	0.0062	0.3354
DTMA187	0.0048	0.5221	0.0094	0.4280	0.0096	0.0048	0.0148	0.0066
DTMA189	0.0058	0.0158	0.0026	0.3980	0.0238	0.0044	0.1239	0.4257
DTMA19	0.0036	0.0044	0.2846	0.6404	0.0360	0.0028	0.0196	0.0086
DTMA193	0.0044	0.1675	0.0020	0.0216	0.0086	0.0266	0.0092	0.7602
DTMA195	0.0060	0.0050	0.0068	0.0896	0.0086	0.0040	0.8738	0.0062
DTMA196	0.0054	0.0042	0.0050	0.1717	0.0114	0.0038	0.7933	0.0052
DTMA204	0.0328	0.1306	0.0032	0.0793	0.0832	0.0150	0.1022	0.5537
DTMA207	0.0068	0.0320	0.0058	0.2026	0.1718	0.0660	0.3577	0.1573
DTMA208	0.0054	0.0198	0.0030	0.0130	0.0098	0.1334	0.8022	0.0134
DTMA209	0.0028	0.1076	0.0104	0.0670	0.1911	0.0122	0.0550	0.5539
DTMA21	0.0318	0.0274	0.0106	0.3394	0.1080	0.0030	0.0060	0.4738
DTMA210	0.0150	0.1454	0.0178	0.1068	0.0388	0.0082	0.4311	0.2368
DTMA211	0.0384	0.0576	0.0302	0.1076	0.2580	0.0044	0.1526	0.3512
DTMA213	0.0102	0.0246	0.0090	0.0052	0.0274	0.0148	0.7300	0.1788
DTMA214	0.0116	0.0248	0.0098	0.0054	0.0296	0.0174	0.7135	0.1879
DTMA215	0.1134	0.1602	0.0654	0.0646	0.0638	0.0452	0.1094	0.3779
DTMA216	0.0028	0.0254	0.0528	0.0058	0.0310	0.8192	0.0124	0.0506
DTMA219	0.0668	0.0732	0.3284	0.0100	0.1853	0.0066	0.2754	0.0544
DTMA220	0.0668	0.2112	0.0158	0.0088	0.2026	0.0024	0.0114	0.4810
DTMA221	0.0076	0.0966	0.1190	0.1406	0.1205	0.0080	0.2709	0.2368
DTMA222	0.0956	0.0330	0.0396	0.0410	0.0486	0.0520	0.5831	0.1070
DTMA223	0.0084	0.1878	0.0358	0.0098	0.2040	0.0032	0.0370	0.5140
DTMA224	0.0154	0.0996	0.0116	0.0044	0.0482	0.0694	0.6591	0.0924
DTMA225	0.0020	0.0086	0.3833	0.0054	0.1697	0.0048	0.0058	0.4204
DTMA226	0.0024	0.0058	0.0026	0.0080	0.0040	0.0110	0.9620	0.0042
DTMA227	0.0712	0.0064	0.0140	0.0050	0.0108	0.0234	0.8602	0.0090
DTMA228	0.0030	0.0330	0.0238	0.0538	0.0168	0.0094	0.8530	0.0072
DTMA229	0.0028	0.1667	0.0746	0.0168	0.1792	0.0912	0.0790	0.3897
DTMA231	0.0070	0.0054	0.0038	0.0032	0.0170	0.0112	0.0124	0.9400
DTMA232	0.0030	0.0540	0.0126	0.0208	0.2538	0.0066	0.0908	0.5584
DTMA233	0.0042	0.3455	0.0208	0.0114	0.2287	0.0042	0.0218	0.3634
DTMA234	0.0014	0.0058	0.0036	0.0044	0.0178	0.0274	0.9054	0.0342
DTMA236	0.0030	0.3908	0.0052	0.0032	0.2004	0.0028	0.0030	0.3916
DTMA237	0.0024	0.4032	0.0048	0.0044	0.1906	0.0110	0.0058	0.3778
DTMA238	0.0024	0.3870	0.0044	0.0260	0.1836	0.0046	0.0038	0.3882
DTMA239	0.0050	0.0030	0.0042	0.0046	0.0048	0.2169	0.7529	0.0086
DTMA24	0.8030	0.0418	0.0020	0.0354	0.0530	0.0288	0.0198	0.0162
DTMA240	0.0020	0.0062	0.0062	0.0042	0.0064	0.0048	0.9642	0.0060
DTMA241	0.0042	0.0894	0.0042	0.0471	0.2377	0.0058	0.0366	0.5750
DTMA242	0.0026	0.0036	0.0062	0.0042	0.0034	0.9734	0.0030	0.0036
DTMA243	0.0020	0.0020	0.0018	0.0020	0.0024	0.9858	0.0020	0.0020
DTMA244	0.0428	0.0114	0.0036	0.0040	0.0052	0.9174	0.0106	0.0050
DTMA246	0.0092	0.0042	0.0026	0.0032	0.0034	0.9692	0.0052	0.0030
DTMA247	0.0020	0.0024	0.0020	0.0020	0.0022	0.9854	0.0020	0.0020
DTMA248	0.0020	0.0841	0.0114	0.0088	0.1209	0.4012	0.0316	0.3401
DTMA249	0.0052	0.0052	0.0022	0.0040	0.0116	0.9582	0.0068	0.0068
DTMA25	0.5548	0.1108	0.0026	0.0786	0.0712	0.1600	0.0092	0.0128
DTMA250	0.0020	0.0160	0.0040	0.0046	0.0042	0.9604	0.0058	0.0030
DTMA251	0.0048	0.1683	0.0056	0.0102	0.1062	0.1989	0.3541	0.1520
DTMA252	0.0018	0.0158	0.0042	0.0052	0.0040	0.9604	0.0056	0.0030
DTMA253	0.0036	0.0048	0.0026	0.0048	0.0054	0.9682	0.0064	0.0042
DTMA254	0.0050	0.0036	0.0026	0.0030	0.0026	0.9762	0.0044	0.0026
DTMA255	0.0038	0.0058	0.0026	0.0064	0.0116	0.9540	0.0084	0.0074
DTMA256	0.0040	0.0064	0.0076	0.0170	0.0286	0.8831	0.0430	0.0104
DTMA257	0.0020	0.0402	0.0020	0.0048	0.0520	0.4963	0.0072	0.3955
DTMA258	0.0018	0.0038	0.0052	0.0026	0.0034	0.9780	0.0028	0.0024
DTMA259	0.0028	0.3359	0.0326	0.0160	0.1650	0.1324	0.0800	0.2352
DTMA26	0.0076	0.0066	0.0092	0.6352	0.2032	0.1230	0.0090	0.0062
DTMA260	0.0036	0.9666	0.0056	0.0032	0.0048	0.0074	0.0044	0.0044
DTMA261	0.0020	0.0030	0.0032	0.0020	0.0030	0.9812	0.0030	0.0026
DTMA262	0.0044	0.9620	0.0054	0.0034	0.0050	0.0100	0.0056	0.0042
DTMA263	0.0020	0.0030	0.0034	0.0020	0.0030	0.9810	0.0030	0.0026
DTMA264	0.0020	0.0024	0.0020	0.0020	0.0024	0.9850	0.0022	0.0020
DTMA265	0.0020	0.0024	0.0020	0.0020	0.0024	0.9852	0.0020	0.0020
DTMA266	0.0056	0.0070	0.0050	0.0124	0.0254	0.9180	0.0110	0.0156
DTMA267	0.0034	0.3359	0.0180	0.0072	0.0046	0.6201	0.0064	0.0044
DTMA268	0.0018	0.0066	0.0046	0.0036	0.0290	0.8383	0.0072	0.1090
DTMA269	0.0094	0.1782	0.0146	0.0086	0.2012	0.0118	0.0262	0.5500
DTMA27	0.0104	0.0126	0.0150	0.7507	0.1200	0.0328	0.0444	0.0140
DTMA270	0.0206	0.2435	0.0084	0.0040	0.0550	0.0280	0.5375	0.1029
DTMA271	0.0102	0.1442	0.0090	0.0258	0.0988	0.0040	0.1148	0.5933
DTMA272	0.0044	0.0230	0.0896	0.0106	0.0404	0.0060	0.7751	0.0510
DTMA273	0.0138	0.0732	0.0072	0.0034	0.0412	0.0386	0.7163	0.1064
DTMA274	0.0664	0.1752	0.0138	0.0038	0.2006	0.0026	0.0148	0.5228
DTMA275	0.0528	0.0402	0.1158	0.0072	0.0691	0.1849	0.4672	0.0628
DTMA276	0.0032	0.1994	0.2209	0.0853	0.0206	0.0046	0.4588	0.0072
DTMA278	0.0026	0.3742	0.0238	0.0028	0.2004	0.0024	0.0056	0.3882
DTMA279	0.0068	0.0056	0.0040	0.0032	0.0178	0.0116	0.0110	0.9400
DTMA280	0.0042	0.1276	0.0154	0.0194	0.0712	0.2231	0.3735	0.1655
DTMA281	0.0042	0.0096	0.0152	0.0042	0.3504	0.0344	0.0190	0.5631
DTMA282	0.0020	0.0274	0.0120	0.0230	0.2095	0.0036	0.2320	0.4905
DTMA283	0.0042	0.0134	0.0082	0.0068	0.0064	0.0072	0.9474	0.0064
DTMA285	0.0020	0.0042	0.0044	0.0028	0.0034	0.9778	0.0030	0.0024
DTMA287	0.0022	0.0032	0.0070	0.0040	0.0036	0.9726	0.0036	0.0038
DTMA288	0.0020	0.0452	0.0020	0.0058	0.0422	0.5349	0.0078	0.3601
DTMA3	0.6048	0.0488	0.0022	0.0078	0.0282	0.2762	0.0092	0.0228
DTMA31	0.0142	0.0250	0.0032	0.1569	0.1143	0.4478	0.1958	0.0428
DTMA32	0.0692	0.2486	0.0030	0.2901	0.0718	0.2293	0.0752	0.0128
DTMA34	0.0052	0.5376	0.0348	0.1505	0.0766	0.1499	0.0272	0.0182
DTMA39	0.2638	0.0084	0.0048	0.0150	0.1367	0.0058	0.5270	0.0386
DTMA40	0.0440	0.0108	0.0092	0.0240	0.1350	0.0194	0.7108	0.0468
DTMA42	0.0828	0.5482	0.0028	0.1057	0.0627	0.1118	0.0144	0.0717
DTMA45	0.0532	0.0540	0.0074	0.0190	0.1500	0.0288	0.1839	0.5037
DTMA47	0.0298	0.1148	0.1091	0.1089	0.0917	0.0082	0.1736	0.3639
DTMA48	0.0042	0.1476	0.0034	0.1446	0.0690	0.0840	0.5172	0.0300
DTMA53	0.0054	0.2060	0.0618	0.0096	0.3254	0.0206	0.0134	0.3578
DTMA54	0.1297	0.6799	0.0116	0.0206	0.1012	0.0086	0.0332	0.0152
DTMA55	0.0504	0.1973	0.0112	0.3861	0.0502	0.1952	0.0324	0.0771
DTMA57	0.0016	0.3293	0.0224	0.0104	0.1887	0.0064	0.0098	0.4314
DTMA58	0.0038	0.7442	0.0134	0.0098	0.0548	0.1336	0.0098	0.0306
DTMA59	0.0042	0.2228	0.0032	0.0510	0.0713	0.0068	0.6117	0.0290
DTMA6	0.9930	0.0010	0.0010	0.0010	0.0010	0.0010	0.0010	0.0010
DTMA60	0.0040	0.7653	0.0128	0.0098	0.0494	0.1194	0.0090	0.0304
DTMA61	0.0264	0.3940	0.0400	0.1914	0.0366	0.0110	0.2042	0.0964
DTMA62	0.0020	0.0024	0.9860	0.0020	0.0016	0.0020	0.0020	0.0020
DTMA63	0.0020	0.0118	0.9738	0.0040	0.0024	0.0020	0.0020	0.0020
DTMA64	0.0034	0.4176	0.0420	0.0152	0.0756	0.2279	0.0490	0.1693
DTMA65	0.0152	0.5228	0.0310	0.0586	0.1432	0.0638	0.0172	0.1481
DTMA67	0.0026	0.4634	0.1654	0.0068	0.0530	0.0074	0.0086	0.2928
DTMA68	0.0028	0.6782	0.0460	0.0042	0.0160	0.0096	0.0074	0.2357
DTMA69	0.1042	0.0264	0.0046	0.0694	0.2048	0.0102	0.4785	0.1020
DTMA7	0.9930	0.0010	0.0010	0.0010	0.0010	0.0010	0.0010	0.0010
DTMA70	0.0032	0.0058	0.9662	0.0058	0.0052	0.0040	0.0054	0.0044
DTMA71	0.0038	0.0056	0.9566	0.0032	0.0112	0.0040	0.0030	0.0126
DTMA72	0.0022	0.0184	0.9444	0.0042	0.0082	0.0082	0.0080	0.0064
DTMA73	0.0010	0.0018	0.9916	0.0012	0.0014	0.0010	0.0010	0.0010
DTMA74	0.0030	0.0062	0.9058	0.0072	0.0306	0.0040	0.0034	0.0398
DTMA75	0.0010	0.0020	0.9870	0.0020	0.0020	0.0020	0.0020	0.0020
DTMA76	0.0082	0.1053	0.3138	0.0472	0.1094	0.0496	0.0196	0.3469
DTMA77	0.0710	0.1997	0.3351	0.1501	0.1054	0.0150	0.0150	0.1087
DTMA78	0.0334	0.0917	0.3220	0.0614	0.0760	0.0094	0.0098	0.3964
DTMA8	0.9930	0.0010	0.0010	0.0010	0.0010	0.0010	0.0010	0.0010
DTMA80	0.1986	0.1663	0.0100	0.0600	0.1762	0.0042	0.0210	0.3637
DTMA81	0.0715	0.3826	0.0110	0.0617	0.0400	0.0212	0.0084	0.4036
DTMA82	0.0100	0.1621	0.0030	0.0154	0.2142	0.1896	0.0266	0.3791
DTMA83	0.0068	0.0450	0.0080	0.0086	0.1913	0.0042	0.0074	0.7287
DTMA85	0.0062	0.4255	0.0272	0.4392	0.0140	0.0060	0.0470	0.0349
DTMA86	0.0020	0.0052	0.0050	0.6813	0.0806	0.0072	0.1961	0.0226
DTMA87	0.0124	0.3871	0.0126	0.0392	0.1419	0.0030	0.0152	0.3886
DTMA88	0.0524	0.3119	0.0044	0.5585	0.0258	0.0178	0.0202	0.0090
DTMA89	0.0026	0.0050	0.0030	0.9083	0.0673	0.0076	0.0030	0.0032
DTMA90	0.0020	0.0048	0.0022	0.8929	0.0845	0.0030	0.0040	0.0066
DTMA91	0.0092	0.0038	0.0116	0.8868	0.0720	0.0070	0.0058	0.0038
DTMA92	0.0130	0.1561	0.0338	0.4275	0.1517	0.0314	0.1525	0.0340
DTMA93	0.0038	0.0072	0.0064	0.8559	0.1063	0.0032	0.0090	0.0082
DTMA94	0.0034	0.2786	0.0046	0.6332	0.0556	0.0102	0.0054	0.0090
DTMA97	0.0032	0.0100	0.0030	0.8256	0.0967	0.0050	0.0524	0.0040
DTMA100	0.0038	0.4500	0.0880	0.0178	0.3204	0.0042	0.0060	0.1098
DTMA102	0.0034	0.2487	0.0022	0.4535	0.2218	0.0044	0.0064	0.0596
DTMA104	0.0020	0.2688	0.0066	0.6286	0.0418	0.0346	0.0082	0.0094
DTMA105	0.0232	0.1388	0.0078	0.1722	0.0340	0.0176	0.5732	0.0332
DTMA111	0.0236	0.2635	0.0110	0.4446	0.1289	0.0292	0.0290	0.0702
DTMA112	0.0090	0.0760	0.0506	0.6019	0.1703	0.0398	0.0302	0.0222
DTMA114	0.1208	0.2303	0.0072	0.0502	0.1746	0.0094	0.2385	0.1691
DTMA119	0.0388	0.3275	0.0862	0.0750	0.1653	0.0234	0.1042	0.1796
DTMA121	0.0060	0.1866	0.0050	0.0530	0.1446	0.1760	0.2387	0.1900
DTMA127	0.0178	0.1833	0.0582	0.5275	0.1526	0.0228	0.0118	0.0260
DTMA128	0.0090	0.4187	0.0772	0.0264	0.1766	0.0570	0.0999	0.1352
DTMA130	0.0026	0.3910	0.0054	0.0032	0.2002	0.0028	0.0030	0.3918
DTMA131	0.0090	0.0102	0.0064	0.0152	0.0076	0.0126	0.9336	0.0054
DTMA135	0.0548	0.0048	0.0012	0.0554	0.2271	0.4048	0.0218	0.2301
DTMA139	0.0026	0.0128	0.0034	0.0084	0.0166	0.0042	0.9300	0.0220
DTMA14	0.9930	0.0010	0.0010	0.0010	0.0010	0.0010	0.0010	0.0010
DTMA143	0.0326	0.0038	0.0042	0.3512	0.3882	0.2123	0.0030	0.0046
DTMA147	0.0046	0.0100	0.0020	0.6416	0.0352	0.0020	0.1262	0.1785
DTMA148	0.0020	0.1609	0.0100	0.6077	0.1221	0.0316	0.0168	0.0488
DTMA152	0.0030	0.0136	0.0024	0.4781	0.0674	0.0038	0.3995	0.0322
DTMA154	0.0102	0.1574	0.0950	0.0380	0.0384	0.0278	0.6146	0.0186
DTMA155	0.0040	0.2926	0.0822	0.1490	0.1972	0.1220	0.1192	0.0338
DTMA159	0.0034	0.1034	0.2020	0.0086	0.2176	0.0118	0.1358	0.3174
DTMA161	0.0128	0.3753	0.0100	0.0226	0.0208	0.0174	0.5311	0.0100
DTMA164	0.0770	0.0208	0.0062	0.0740	0.2827	0.0348	0.0096	0.4948
DTMA165	0.1943	0.0266	0.0056	0.0202	0.0176	0.0034	0.7226	0.0096
DTMA167	0.0452	0.0128	0.0692	0.1270	0.2745	0.1670	0.1338	0.1706
DTMA168	0.0038	0.0198	0.0044	0.0042	0.0092	0.0132	0.8408	0.1046
DTMA169	0.0080	0.0096	0.0108	0.2526	0.1972	0.1286	0.2920	0.1012
DTMA17	0.0052	0.0048	0.2960	0.6208	0.0349	0.0026	0.0276	0.0082
DTMA171	0.0244	0.0444	0.0026	0.1116	0.0692	0.0038	0.7296	0.0144
DTMA172	0.0046	0.5573	0.0592	0.0470	0.0246	0.0238	0.2697	0.0138
DTMA174	0.0030	0.0074	0.0056	0.1239	0.0689	0.0138	0.7630	0.0144
DTMA175	0.0102	0.2996	0.0202	0.3161	0.0640	0.0064	0.2248	0.0588
DTMA176	0.0028	0.4393	0.0110	0.1594	0.2134	0.0370	0.0458	0.0912
DTMA177	0.0118	0.0240	0.0190	0.6429	0.0216	0.0090	0.2451	0.0266
DTMA179	0.0038	0.0202	0.0034	0.0530	0.2942	0.1678	0.1741	0.2835
DTMA18	0.0671	0.0324	0.0020	0.2499	0.0144	0.0224	0.5939	0.0180
DTMA180	0.1162	0.0312	0.0054	0.0054	0.0162	0.1455	0.6717	0.0084
DTMA181	0.0088	0.1575	0.0028	0.0324	0.0108	0.0218	0.0094	0.7564
DTMA182	0.0032	0.3995	0.0042	0.4600	0.0598	0.0040	0.0170	0.0524
DTMA183	0.0058	0.0408	0.0298	0.0096	0.3655	0.0548	0.0426	0.4511
DTMA185	0.0084	0.3916	0.0120	0.0344	0.0108	0.4686	0.0544	0.0198
DTMA186	0.0066	0.1130	0.0056	0.0098	0.0392	0.3967	0.0116	0.4175
DTMA188	0.0094	0.6157	0.0148	0.2797	0.0318	0.0060	0.0334	0.0092
DTMA190	0.0028	0.2384	0.0452	0.6735	0.0100	0.0060	0.0178	0.0064
DTMA191	0.0076	0.0294	0.0072	0.1163	0.2270	0.0524	0.0240	0.5360
DTMA192	0.0056	0.0874	0.0032	0.4362	0.3397	0.0114	0.0232	0.0932
DTMA194	0.0020	0.0392	0.0070	0.1284	0.2211	0.2304	0.1694	0.2025
DTMA197	0.0092	0.0104	0.0060	0.0152	0.0074	0.0134	0.9332	0.0052
DTMA198	0.0036	0.0618	0.0238	0.5257	0.0458	0.0028	0.0086	0.3278
DTMA199	0.0046	0.0152	0.0046	0.0302	0.3060	0.0052	0.0070	0.6272
DTMA2	0.1208	0.5061	0.0034	0.0506	0.0606	0.0156	0.0346	0.2083
DTMA20	0.0944	0.0922	0.3377	0.0122	0.0785	0.0656	0.1562	0.1632
DTMA200	0.0038	0.0356	0.0052	0.0798	0.0492	0.2224	0.0224	0.5817
DTMA201	0.1884	0.0266	0.0534	0.3431	0.1652	0.0644	0.0050	0.1538
DTMA202	0.0040	0.0074	0.0166	0.5027	0.0402	0.4159	0.0066	0.0066
DTMA203	0.0050	0.3285	0.0102	0.1978	0.2231	0.0705	0.0338	0.1311
DTMA205	0.0062	0.2526	0.0096	0.0871	0.3714	0.0158	0.0096	0.2477
DTMA206	0.0156	0.0166	0.0026	0.0218	0.1086	0.0288	0.7356	0.0704
DTMA212	0.0028	0.2835	0.0072	0.1343	0.1853	0.0040	0.0380	0.3449
DTMA217	0.0018	0.0082	0.2830	0.0202	0.1978	0.0044	0.0108	0.4738
DTMA218	0.0022	0.0838	0.0164	0.0082	0.0412	0.0090	0.0064	0.8327
DTMA22	0.0196	0.0344	0.0080	0.1643	0.0344	0.0186	0.7081	0.0126
DTMA230	0.4433	0.0190	0.0072	0.0744	0.0624	0.0086	0.3540	0.0310
DTMA235	0.0020	0.2600	0.0282	0.0060	0.2367	0.0586	0.0952	0.3133
DTMA245	0.0026	0.6429	0.0072	0.0042	0.0252	0.2875	0.0122	0.0182
DTMA28	0.0180	0.3600	0.0048	0.3143	0.1611	0.0248	0.0816	0.0354
DTMA284	0.0020	0.0038	0.0034	0.0020	0.0028	0.9814	0.0026	0.0020
DTMA286	0.0020	0.7909	0.0438	0.0120	0.0064	0.1279	0.0078	0.0092
DTMA29	0.1526	0.3335	0.0020	0.1554	0.0440	0.1496	0.0088	0.1542
DTMA30	0.0630	0.5093	0.0050	0.0214	0.1312	0.0156	0.0272	0.2273
DTMA33	0.2318	0.1850	0.0216	0.0084	0.1274	0.0078	0.0296	0.3885
DTMA35	0.0308	0.0834	0.0794	0.4920	0.1618	0.0110	0.0068	0.1348
DTMA36	0.0046	0.1718	0.0210	0.0100	0.3730	0.0046	0.0874	0.3276
DTMA37	0.1473	0.0106	0.0020	0.0096	0.1006	0.4633	0.0050	0.2616
DTMA38	0.0016	0.0040	0.0026	0.3960	0.4260	0.1054	0.0116	0.0528
DTMA41	0.1489	0.0176	0.0038	0.0236	0.0142	0.0478	0.7369	0.0072
DTMA43	0.0058	0.0506	0.0072	0.2620	0.2361	0.0744	0.2637	0.1002
DTMA44	0.0420	0.0154	0.0028	0.0150	0.0716	0.7553	0.0132	0.0847
DTMA49	0.0915	0.0518	0.0070	0.0707	0.1358	0.2720	0.3399	0.0312
DTMA5	0.3470	0.3245	0.0024	0.1149	0.0776	0.0304	0.0094	0.0938
DTMA50	0.0560	0.1345	0.0132	0.0635	0.3147	0.0220	0.0338	0.3624
DTMA51	0.0020	0.1815	0.0124	0.0050	0.0170	0.0088	0.6152	0.1581
DTMA52	0.0180	0.1220	0.0042	0.3642	0.0492	0.3432	0.0820	0.0172
DTMA56	0.0020	0.0036	0.9798	0.0032	0.0028	0.0030	0.0030	0.0026
DTMA66	0.0042	0.2837	0.4441	0.0430	0.0890	0.0358	0.0090	0.0913
DTMA79	0.0142	0.0368	0.0066	0.2941	0.1408	0.0456	0.2173	0.2447
DTMA84	0.0040	0.0330	0.0038	0.7730	0.0096	0.0036	0.1680	0.0050
DTMA9	0.9930	0.0010	0.0010	0.0010	0.0010	0.0010	0.0010	0.0010
DTMA95	0.0706	0.0872	0.0830	0.0602	0.0098	0.0040	0.6601	0.0252
DTMA96	0.0030	0.4055	0.0140	0.0126	0.3690	0.0048	0.0236	0.1675
DTMA98	0.0098	0.0040	0.0078	0.8939	0.0693	0.0078	0.0040	0.0034
DTMA99	0.0172	0.7427	0.0026	0.0180	0.1357	0.0122	0.0144	0.0572
