# Supplementary material for: Genomic Prediction of Resistance to Tar Spot Complex of Maize in Multiple Populations Using Genotyping-by-Sequencing SNPs
Source: Front Plant Sci. 2021 Jul 16;12:672525. doi: 10.3389/fpls.2021.672525 (PMC8322742; doi:10.3389/fpls.2021.672525)
Supplement: Supplementary file 1 [file Data_Sheet_1.ZIP › structure split for all the Ks (1-10)/K=9.csv]

Taxa	Q1	Q2	Q3	Q4	Q5	Q6	Q7	Q8	Q9
DTMA1	0.1521	0.0036	0.0076	0.2737	0.0074	0.1082	0.1020	0.1145	0.2310
DTMA10	0.0010	0.0010	0.0010	0.9920	0.0010	0.0010	0.0010	0.0010	0.0010
DTMA101	0.0032	0.0060	0.0090	0.0196	0.0030	0.0040	0.4445	0.0076	0.5031
DTMA103	0.0052	0.0016	0.9756	0.0030	0.0018	0.0038	0.0024	0.0024	0.0042
DTMA106	0.0418	0.0034	0.1844	0.1554	0.0042	0.3064	0.0422	0.0118	0.2504
DTMA107	0.0748	0.0026	0.4885	0.0022	0.0020	0.0576	0.0978	0.0556	0.2188
DTMA109	0.0060	0.0018	0.2882	0.0194	0.0036	0.2180	0.0708	0.0918	0.3005
DTMA11	0.0036	0.0010	0.0058	0.9532	0.0014	0.0146	0.0076	0.0028	0.0100
DTMA110	0.1010	0.0044	0.3571	0.0496	0.0020	0.0082	0.3593	0.0460	0.0724
DTMA113	0.0098	0.1250	0.0134	0.2385	0.0138	0.2061	0.1445	0.0110	0.2380
DTMA115	0.0072	0.0380	0.2145	0.0288	0.0030	0.0188	0.6718	0.0048	0.0130
DTMA116	0.0388	0.0166	0.2977	0.0030	0.0042	0.1291	0.4534	0.0220	0.0352
DTMA117	0.1297	0.0208	0.0767	0.0916	0.0154	0.1357	0.3444	0.0130	0.1727
DTMA118	0.0722	0.0686	0.0052	0.0032	0.0084	0.1236	0.6485	0.0086	0.0616
DTMA12	0.0030	0.0070	0.0020	0.9786	0.0010	0.0044	0.0010	0.0010	0.0020
DTMA120	0.0620	0.0596	0.0070	0.0192	0.0188	0.7878	0.0118	0.0176	0.0162
DTMA122	0.0108	0.0602	0.0803	0.0028	0.0368	0.1678	0.3621	0.2150	0.0642
DTMA123	0.0272	0.0072	0.4076	0.0152	0.0028	0.0370	0.4624	0.0170	0.0236
DTMA124	0.0104	0.0136	0.0328	0.0836	0.0212	0.0552	0.7379	0.0286	0.0168
DTMA125	0.0244	0.0050	0.2879	0.0624	0.0946	0.0224	0.4381	0.0408	0.0244
DTMA126	0.0142	0.0294	0.3455	0.0086	0.0044	0.0048	0.5165	0.0588	0.0178
DTMA129	0.0074	0.0216	0.0060	0.0074	0.0044	0.0138	0.1894	0.0398	0.7102
DTMA13	0.0012	0.0010	0.0010	0.9918	0.0010	0.0010	0.0010	0.0010	0.0010
DTMA132	0.0060	0.0452	0.4828	0.0036	0.4276	0.0064	0.0034	0.0216	0.0034
DTMA133	0.0196	0.0088	0.0072	0.0084	0.4878	0.0272	0.0356	0.0096	0.3958
DTMA134	0.0164	0.0050	0.0040	0.0242	0.0306	0.0100	0.1774	0.0074	0.7250
DTMA136	0.0052	0.0014	0.9748	0.0032	0.0018	0.0038	0.0024	0.0026	0.0048
DTMA137	0.0086	0.0044	0.7376	0.0022	0.0130	0.0106	0.0068	0.2073	0.0096
DTMA138	0.0040	0.0646	0.5654	0.0068	0.2547	0.0062	0.0154	0.0682	0.0146
DTMA140	0.0408	0.0056	0.0092	0.0674	0.1016	0.0668	0.0158	0.4767	0.2160
DTMA141	0.0104	0.0044	0.1861	0.0010	0.0020	0.0042	0.0176	0.5299	0.2443
DTMA142	0.0106	0.0038	0.2239	0.0018	0.1615	0.0028	0.0028	0.5888	0.0040
DTMA144	0.0066	0.2417	0.0634	0.0032	0.3030	0.0634	0.0040	0.2346	0.0800
DTMA145	0.0028	0.0020	0.2348	0.0276	0.1374	0.0036	0.0028	0.5816	0.0074
DTMA146	0.0076	0.0072	0.3512	0.0052	0.0238	0.0242	0.0068	0.5516	0.0224
DTMA149	0.1761	0.0686	0.0226	0.0082	0.0064	0.0668	0.1291	0.2032	0.3190
DTMA15	0.0010	0.0010	0.0010	0.9920	0.0010	0.0010	0.0010	0.0010	0.0010
DTMA150	0.0042	0.0064	0.0086	0.0020	0.0806	0.7892	0.0114	0.0614	0.0362
DTMA151	0.0066	0.0028	0.0270	0.0078	0.2452	0.3070	0.0160	0.1302	0.2574
DTMA153	0.0924	0.2729	0.0360	0.0226	0.0326	0.0930	0.2775	0.0176	0.1554
DTMA156	0.0042	0.0028	0.0052	0.0026	0.1138	0.0450	0.8138	0.0072	0.0054
DTMA157	0.0222	0.0032	0.1236	0.0020	0.0060	0.7639	0.0250	0.0228	0.0314
DTMA158	0.0148	0.0150	0.0142	0.0354	0.0444	0.2386	0.0474	0.0654	0.5248
DTMA160	0.0228	0.0668	0.0072	0.0416	0.2138	0.5292	0.0416	0.0280	0.0490
DTMA162	0.0070	0.0046	0.0106	0.0076	0.0068	0.7454	0.1232	0.0094	0.0854
DTMA163	0.0040	0.0058	0.0078	0.0030	0.0186	0.4092	0.0304	0.0134	0.5078
DTMA166	0.0022	0.0030	0.3541	0.0022	0.0046	0.5960	0.0048	0.0294	0.0036
DTMA170	0.0450	0.0226	0.0973	0.0062	0.0044	0.0620	0.0076	0.1675	0.5874
DTMA173	0.0506	0.0052	0.0072	0.0180	0.0058	0.0104	0.2447	0.0504	0.6076
DTMA178	0.0082	0.0344	0.7540	0.0078	0.0070	0.0226	0.1522	0.0048	0.0090
DTMA184	0.1059	0.0010	0.0076	0.1192	0.4156	0.0050	0.0070	0.2639	0.0748
DTMA187	0.0064	0.0058	0.3727	0.0036	0.0036	0.0088	0.5893	0.0052	0.0046
DTMA189	0.0904	0.0020	0.4361	0.0042	0.0036	0.0528	0.0082	0.2075	0.1952
DTMA19	0.0044	0.2717	0.6959	0.0024	0.0024	0.0094	0.0036	0.0048	0.0054
DTMA193	0.1660	0.0020	0.0084	0.0032	0.0248	0.0078	0.0933	0.3772	0.3173
DTMA195	0.0058	0.0054	0.1049	0.0052	0.0030	0.8617	0.0044	0.0058	0.0038
DTMA196	0.0042	0.0042	0.1930	0.0046	0.0030	0.7778	0.0036	0.0062	0.0034
DTMA204	0.1028	0.0028	0.0670	0.0260	0.0136	0.0904	0.0460	0.2331	0.4182
DTMA207	0.0164	0.0050	0.1926	0.0070	0.0682	0.3681	0.0284	0.0744	0.2398
DTMA208	0.0090	0.0022	0.0056	0.0052	0.1314	0.8082	0.0162	0.0102	0.0120
DTMA209	0.3889	0.0070	0.0858	0.0020	0.0100	0.0632	0.0200	0.0544	0.3687
DTMA21	0.1017	0.0088	0.3495	0.0232	0.0028	0.0054	0.0210	0.2334	0.2542
DTMA210	0.0080	0.0180	0.0884	0.0104	0.0076	0.4547	0.0953	0.1628	0.1548
DTMA211	0.1182	0.0292	0.0894	0.0382	0.0038	0.1685	0.0370	0.1320	0.3835
DTMA213	0.0042	0.0080	0.0044	0.0078	0.0128	0.8078	0.0092	0.0638	0.0820
DTMA214	0.0046	0.0082	0.0048	0.0096	0.0152	0.7936	0.0106	0.0668	0.0866
DTMA215	0.0859	0.0604	0.0250	0.1048	0.0388	0.0666	0.1805	0.2583	0.1796
DTMA216	0.0158	0.0410	0.0044	0.0026	0.8118	0.0110	0.0378	0.0538	0.0218
DTMA219	0.0180	0.3284	0.0066	0.0740	0.0058	0.2960	0.0402	0.0244	0.2066
DTMA220	0.1362	0.0152	0.0092	0.0574	0.0022	0.0084	0.2562	0.3410	0.1741
DTMA221	0.1718	0.1152	0.1282	0.0072	0.0072	0.2752	0.0686	0.0290	0.1976
DTMA222	0.0880	0.0366	0.0316	0.0936	0.0470	0.5911	0.0214	0.0448	0.0458
DTMA223	0.1547	0.0336	0.0086	0.0070	0.0030	0.0272	0.2260	0.3594	0.1804
DTMA224	0.1125	0.0104	0.0032	0.0126	0.0554	0.7052	0.0384	0.0406	0.0216
DTMA225	0.1737	0.3889	0.0048	0.0018	0.0038	0.0048	0.0078	0.0164	0.3981
DTMA226	0.0034	0.0020	0.0072	0.0020	0.0088	0.9630	0.0052	0.0032	0.0052
DTMA227	0.0050	0.0104	0.0040	0.0582	0.0186	0.8837	0.0068	0.0082	0.0050
DTMA228	0.0070	0.0230	0.0518	0.0028	0.0080	0.8339	0.0336	0.0090	0.0308
DTMA229	0.2492	0.0757	0.0178	0.0028	0.0879	0.1235	0.1105	0.0160	0.3165
DTMA231	0.2366	0.0034	0.0028	0.0050	0.0100	0.0100	0.0034	0.3556	0.3732
DTMA232	0.1931	0.0102	0.0092	0.0026	0.0050	0.0430	0.0248	0.0350	0.6772
DTMA233	0.8305	0.0180	0.0138	0.0038	0.0036	0.0420	0.0288	0.0048	0.0548
DTMA234	0.0116	0.0032	0.0040	0.0010	0.0162	0.9286	0.0084	0.0152	0.0118
DTMA236	0.9816	0.0026	0.0022	0.0022	0.0020	0.0022	0.0026	0.0022	0.0024
DTMA237	0.9052	0.0044	0.0042	0.0022	0.0188	0.0074	0.0478	0.0034	0.0066
DTMA238	0.8596	0.0036	0.0390	0.0022	0.0048	0.0044	0.0314	0.0124	0.0426
DTMA239	0.0046	0.0038	0.0042	0.0036	0.2029	0.7677	0.0026	0.0060	0.0046
DTMA24	0.0242	0.0014	0.0276	0.8118	0.0258	0.0116	0.0134	0.0630	0.0212
DTMA240	0.0184	0.0054	0.0038	0.0020	0.0038	0.9542	0.0052	0.0040	0.0032
DTMA241	0.2272	0.0038	0.0426	0.0030	0.0050	0.0188	0.0324	0.0110	0.6561
DTMA242	0.0028	0.0062	0.0036	0.0020	0.9726	0.0030	0.0034	0.0034	0.0030
DTMA243	0.0020	0.0012	0.0020	0.0020	0.9844	0.0020	0.0020	0.0024	0.0020
DTMA244	0.0056	0.0032	0.0034	0.0422	0.9182	0.0082	0.0094	0.0036	0.0062
DTMA246	0.0046	0.0022	0.0030	0.0078	0.9696	0.0042	0.0038	0.0024	0.0024
DTMA247	0.0030	0.0018	0.0020	0.0020	0.9832	0.0020	0.0020	0.0020	0.0020
DTMA248	0.0168	0.0092	0.0068	0.0018	0.3945	0.0278	0.1274	0.3241	0.0916
DTMA249	0.0050	0.0020	0.0036	0.0046	0.9548	0.0062	0.0042	0.0116	0.0080
DTMA25	0.0182	0.0020	0.0474	0.5681	0.1366	0.0088	0.0840	0.1097	0.0252
DTMA250	0.0026	0.0042	0.0046	0.0018	0.9516	0.0054	0.0226	0.0032	0.0040
DTMA251	0.0042	0.0044	0.0098	0.0042	0.1783	0.3603	0.1973	0.0820	0.1595
DTMA252	0.0026	0.0038	0.0046	0.0016	0.9520	0.0054	0.0228	0.0030	0.0042
DTMA253	0.0078	0.0022	0.0042	0.0032	0.9656	0.0050	0.0034	0.0046	0.0040
DTMA254	0.0034	0.0024	0.0030	0.0040	0.9750	0.0040	0.0038	0.0024	0.0020
DTMA255	0.0056	0.0024	0.0060	0.0036	0.9476	0.0078	0.0058	0.0140	0.0072
DTMA256	0.0034	0.0060	0.0118	0.0032	0.8722	0.0498	0.0064	0.0414	0.0058
DTMA257	0.0915	0.0020	0.0042	0.0020	0.4854	0.0052	0.0544	0.2381	0.1172
DTMA258	0.0076	0.0048	0.0022	0.0016	0.9744	0.0026	0.0028	0.0020	0.0020
DTMA259	0.0372	0.0320	0.0104	0.0026	0.0980	0.0972	0.2986	0.0964	0.3276
DTMA26	0.0088	0.0090	0.5685	0.0086	0.0866	0.0090	0.0066	0.2987	0.0042
DTMA260	0.0068	0.0048	0.0024	0.0030	0.0058	0.0038	0.9598	0.0024	0.0112
DTMA261	0.0018	0.0030	0.0020	0.0014	0.9812	0.0026	0.0028	0.0032	0.0020
DTMA262	0.0056	0.0044	0.0026	0.0030	0.0064	0.0038	0.9612	0.0026	0.0104
DTMA263	0.0018	0.0030	0.0020	0.0016	0.9810	0.0026	0.0032	0.0028	0.0020
DTMA264	0.0030	0.0020	0.0020	0.0020	0.9830	0.0020	0.0020	0.0020	0.0020
DTMA265	0.0028	0.0018	0.0020	0.0020	0.9834	0.0020	0.0020	0.0020	0.0020
DTMA266	0.0038	0.0044	0.0100	0.0050	0.9138	0.0096	0.0054	0.0224	0.0256
DTMA267	0.0036	0.0132	0.0032	0.0028	0.6021	0.0052	0.3603	0.0028	0.0068
DTMA268	0.0364	0.0036	0.0030	0.0016	0.8380	0.0064	0.0076	0.0472	0.0562
DTMA269	0.1657	0.0130	0.0060	0.0080	0.0110	0.0198	0.2141	0.3770	0.1854
DTMA27	0.0050	0.0152	0.7036	0.0106	0.0260	0.0376	0.0140	0.1710	0.0170
DTMA270	0.1897	0.0080	0.0036	0.0220	0.0272	0.5637	0.1497	0.0184	0.0176
DTMA271	0.1776	0.0068	0.0188	0.0088	0.0036	0.1625	0.0586	0.3314	0.2319
DTMA272	0.0640	0.0808	0.0096	0.0038	0.0052	0.7987	0.0112	0.0050	0.0218
DTMA273	0.1046	0.0052	0.0028	0.0106	0.0270	0.7555	0.0288	0.0410	0.0246
DTMA274	0.1480	0.0144	0.0036	0.0566	0.0020	0.0112	0.2146	0.3696	0.1800
DTMA275	0.0174	0.1147	0.0056	0.0464	0.1691	0.5000	0.0520	0.0422	0.0528
DTMA276	0.0148	0.1824	0.0850	0.0030	0.0040	0.4252	0.2650	0.0056	0.0150
DTMA278	0.9808	0.0066	0.0016	0.0016	0.0014	0.0024	0.0022	0.0016	0.0018
DTMA279	0.2376	0.0032	0.0026	0.0052	0.0098	0.0106	0.0032	0.3548	0.3730
DTMA280	0.0778	0.0136	0.0150	0.0036	0.2226	0.4174	0.1126	0.0360	0.1014
DTMA281	0.3282	0.0100	0.0032	0.0036	0.0210	0.0140	0.0052	0.0948	0.5199
DTMA282	0.3889	0.0112	0.0264	0.0018	0.0030	0.1879	0.0056	0.0200	0.3551
DTMA283	0.0118	0.0066	0.0058	0.0050	0.0076	0.9260	0.0290	0.0040	0.0042
DTMA285	0.0062	0.0042	0.0022	0.0020	0.9750	0.0028	0.0036	0.0020	0.0020
DTMA287	0.0028	0.0064	0.0038	0.0020	0.9720	0.0030	0.0032	0.0034	0.0034
DTMA288	0.0853	0.0018	0.0050	0.0016	0.5227	0.0058	0.0646	0.2146	0.0986
DTMA3	0.0857	0.0020	0.0048	0.6046	0.2682	0.0058	0.0120	0.0094	0.0076
DTMA31	0.0374	0.0028	0.1860	0.0136	0.4498	0.1564	0.0200	0.0286	0.1054
DTMA32	0.0336	0.0026	0.3231	0.0698	0.2481	0.0456	0.2268	0.0072	0.0434
DTMA34	0.0090	0.0244	0.1114	0.0064	0.0974	0.0202	0.6077	0.0852	0.0382
DTMA39	0.0220	0.0044	0.0146	0.2814	0.0052	0.2379	0.0058	0.0050	0.4237
DTMA40	0.0218	0.0078	0.0348	0.0584	0.0192	0.4303	0.0082	0.0086	0.4110
DTMA42	0.0164	0.0028	0.0458	0.0838	0.0714	0.0106	0.3053	0.0062	0.4576
DTMA45	0.1728	0.0072	0.0122	0.0484	0.0338	0.2169	0.0298	0.2929	0.1860
DTMA47	0.1355	0.1084	0.0970	0.0278	0.0074	0.2015	0.0796	0.1715	0.1715
DTMA48	0.0214	0.0038	0.1087	0.0042	0.0850	0.4005	0.0745	0.0124	0.2895
DTMA53	0.0268	0.0680	0.0056	0.0042	0.0134	0.0096	0.1479	0.1951	0.5294
DTMA54	0.0140	0.0060	0.0114	0.1433	0.0046	0.0220	0.7761	0.0068	0.0158
DTMA55	0.1302	0.0106	0.3879	0.0484	0.2386	0.0208	0.0832	0.0506	0.0298
DTMA57	0.0846	0.0170	0.0078	0.0016	0.0052	0.0080	0.3090	0.0432	0.5236
DTMA58	0.0070	0.0066	0.0048	0.0024	0.0302	0.0046	0.8878	0.0476	0.0090
DTMA59	0.0096	0.0030	0.0948	0.0042	0.0052	0.4816	0.2659	0.0080	0.1277
DTMA6	0.0010	0.0010	0.0010	0.9920	0.0010	0.0010	0.0010	0.0010	0.0010
DTMA60	0.0068	0.0062	0.0044	0.0032	0.0248	0.0046	0.8976	0.0434	0.0090
DTMA61	0.0232	0.0396	0.2028	0.0282	0.0116	0.1935	0.3376	0.1213	0.0422
DTMA62	0.0020	0.9864	0.0014	0.0018	0.0018	0.0018	0.0020	0.0014	0.0014
DTMA63	0.0020	0.9716	0.0032	0.0014	0.0020	0.0020	0.0144	0.0010	0.0024
DTMA64	0.0298	0.0256	0.0120	0.0022	0.1936	0.0306	0.5138	0.1504	0.0420
DTMA65	0.0050	0.0306	0.0434	0.0150	0.0464	0.0152	0.4429	0.1802	0.2213
DTMA67	0.2373	0.1442	0.0060	0.0020	0.0060	0.0090	0.4307	0.0902	0.0746
DTMA68	0.0600	0.0216	0.0030	0.0024	0.0058	0.0056	0.7055	0.1313	0.0648
DTMA69	0.0070	0.0046	0.0192	0.0998	0.0060	0.3409	0.0086	0.0372	0.4766
DTMA7	0.0010	0.0010	0.0010	0.9920	0.0010	0.0010	0.0010	0.0010	0.0010
DTMA70	0.0086	0.9628	0.0046	0.0030	0.0040	0.0048	0.0050	0.0034	0.0038
DTMA71	0.0260	0.9269	0.0034	0.0038	0.0046	0.0028	0.0080	0.0198	0.0046
DTMA72	0.0094	0.9386	0.0038	0.0020	0.0070	0.0078	0.0156	0.0050	0.0108
DTMA73	0.0012	0.9912	0.0010	0.0010	0.0010	0.0010	0.0016	0.0010	0.0010
DTMA74	0.0104	0.8746	0.0048	0.0028	0.0042	0.0034	0.0132	0.0714	0.0152
DTMA75	0.0020	0.9874	0.0018	0.0010	0.0012	0.0014	0.0018	0.0016	0.0018
DTMA76	0.0816	0.2859	0.0398	0.0068	0.0456	0.0154	0.1401	0.2820	0.1028
DTMA77	0.0620	0.3366	0.1538	0.0806	0.0148	0.0164	0.1438	0.0574	0.1346
DTMA78	0.0901	0.2963	0.0562	0.0314	0.0080	0.0100	0.1027	0.2667	0.1385
DTMA8	0.0010	0.0010	0.0010	0.9920	0.0010	0.0010	0.0010	0.0010	0.0010
DTMA80	0.2684	0.0096	0.0242	0.1760	0.0038	0.0214	0.0488	0.0158	0.4321
DTMA81	0.0378	0.0118	0.0234	0.0644	0.0188	0.0070	0.2057	0.1614	0.4697
DTMA82	0.0594	0.0028	0.0046	0.0074	0.1878	0.0210	0.0840	0.1652	0.4679
DTMA83	0.3456	0.0078	0.0046	0.0080	0.0032	0.0068	0.0092	0.0714	0.5434
DTMA85	0.0290	0.0244	0.4344	0.0060	0.0056	0.0430	0.4128	0.0040	0.0408
DTMA86	0.0078	0.0044	0.7668	0.0014	0.0090	0.1364	0.0044	0.0280	0.0418
DTMA87	0.0162	0.0076	0.0046	0.0110	0.0024	0.0102	0.2789	0.0402	0.6289
DTMA88	0.0038	0.0040	0.5303	0.0454	0.0114	0.0152	0.3497	0.0058	0.0344
DTMA89	0.0034	0.0030	0.9518	0.0022	0.0074	0.0030	0.0052	0.0204	0.0036
DTMA90	0.0034	0.0020	0.9508	0.0018	0.0026	0.0030	0.0050	0.0264	0.0050
DTMA91	0.0104	0.0098	0.9284	0.0080	0.0064	0.0046	0.0026	0.0268	0.0030
DTMA92	0.0266	0.0296	0.4646	0.0120	0.0286	0.0670	0.2141	0.1414	0.0160
DTMA93	0.0204	0.0048	0.8989	0.0032	0.0034	0.0054	0.0044	0.0552	0.0042
DTMA94	0.0056	0.0040	0.6171	0.0030	0.0086	0.0046	0.3297	0.0080	0.0194
DTMA97	0.0034	0.0028	0.8113	0.0028	0.0044	0.0450	0.0096	0.1158	0.0050
DTMA100	0.0044	0.1156	0.0040	0.0032	0.0030	0.0048	0.2436	0.0058	0.6156
DTMA102	0.0030	0.0020	0.3938	0.0032	0.0044	0.0050	0.0966	0.0308	0.4612
DTMA104	0.0170	0.0060	0.6362	0.0020	0.0308	0.0060	0.2884	0.0058	0.0078
DTMA105	0.0122	0.0080	0.1147	0.0206	0.0150	0.6082	0.0659	0.0158	0.1396
DTMA111	0.0116	0.0112	0.3969	0.0256	0.0322	0.0268	0.2028	0.0876	0.2053
DTMA112	0.0334	0.0522	0.5083	0.0096	0.0264	0.0286	0.0782	0.2425	0.0208
DTMA114	0.0500	0.0066	0.0082	0.1216	0.0092	0.1254	0.0784	0.0042	0.5964
DTMA119	0.0368	0.1014	0.0302	0.0374	0.0208	0.0730	0.1680	0.0072	0.5252
DTMA121	0.0242	0.0040	0.0246	0.0042	0.1397	0.2757	0.2421	0.1835	0.1020
DTMA127	0.0072	0.0416	0.4572	0.0124	0.0166	0.0068	0.2527	0.1923	0.0132
DTMA128	0.0268	0.0384	0.0126	0.0078	0.0380	0.0730	0.5942	0.0994	0.1098
DTMA130	0.9856	0.0022	0.0016	0.0016	0.0016	0.0016	0.0024	0.0018	0.0016
DTMA131	0.0054	0.0052	0.0134	0.0102	0.0116	0.9324	0.0096	0.0046	0.0076
DTMA135	0.0144	0.0010	0.0408	0.0530	0.4026	0.0112	0.0032	0.1455	0.3283
DTMA139	0.0218	0.0030	0.0068	0.0024	0.0044	0.9208	0.0104	0.0142	0.0162
DTMA14	0.0010	0.0010	0.0010	0.9920	0.0010	0.0010	0.0010	0.0010	0.0010
DTMA143	0.0046	0.0042	0.2312	0.0228	0.1429	0.0028	0.0030	0.5754	0.0132
DTMA147	0.0526	0.0014	0.7064	0.0030	0.0016	0.0550	0.0070	0.1099	0.0630
DTMA148	0.0498	0.0100	0.6363	0.0020	0.0344	0.0162	0.1138	0.0112	0.1262
DTMA152	0.0086	0.0020	0.4570	0.0028	0.0032	0.4554	0.0122	0.0236	0.0352
DTMA154	0.0326	0.0880	0.0356	0.0114	0.0274	0.6212	0.1236	0.0214	0.0388
DTMA155	0.0048	0.0756	0.1095	0.0040	0.1189	0.1001	0.2608	0.1257	0.2005
DTMA159	0.0054	0.1864	0.0054	0.0026	0.0066	0.0650	0.0656	0.1000	0.5630
DTMA161	0.0048	0.0074	0.0172	0.0108	0.0096	0.4459	0.4751	0.0106	0.0186
DTMA164	0.0094	0.0044	0.0470	0.0570	0.0262	0.0068	0.0108	0.2088	0.6297
DTMA165	0.0100	0.0050	0.0148	0.1955	0.0030	0.6958	0.0410	0.0066	0.0282
DTMA167	0.0794	0.0538	0.0820	0.0430	0.1292	0.1650	0.0096	0.2110	0.2270
DTMA168	0.0098	0.0032	0.0036	0.0030	0.0112	0.8960	0.0174	0.0240	0.0318
DTMA169	0.0216	0.0104	0.1640	0.0076	0.0834	0.4102	0.0116	0.2595	0.0318
DTMA17	0.0040	0.2842	0.6766	0.0040	0.0022	0.0128	0.0044	0.0052	0.0066
DTMA171	0.0098	0.0022	0.0874	0.0196	0.0034	0.6798	0.0352	0.0146	0.1481
DTMA172	0.0064	0.0244	0.0358	0.0050	0.0230	0.1526	0.7150	0.0260	0.0118
DTMA174	0.0088	0.0058	0.1673	0.0028	0.0200	0.6125	0.0068	0.0140	0.1621
DTMA175	0.1398	0.0224	0.3410	0.0082	0.0058	0.1564	0.1663	0.0048	0.1552
DTMA176	0.0174	0.0126	0.0376	0.0024	0.0220	0.0208	0.1967	0.0746	0.6159
DTMA177	0.0216	0.0164	0.6375	0.0106	0.0086	0.2394	0.0298	0.0222	0.0138
DTMA179	0.0222	0.0030	0.0460	0.0028	0.1573	0.1928	0.0128	0.2994	0.2637
DTMA18	0.0048	0.0020	0.2524	0.0598	0.0224	0.5579	0.0202	0.0202	0.0603
DTMA180	0.0022	0.0058	0.0054	0.1123	0.1239	0.6363	0.0707	0.0204	0.0230
DTMA181	0.1670	0.0024	0.0152	0.0060	0.0240	0.0088	0.0760	0.3800	0.3206
DTMA182	0.0156	0.0034	0.4617	0.0030	0.0032	0.0122	0.4044	0.0508	0.0458
DTMA183	0.2584	0.0284	0.0032	0.0066	0.0314	0.0188	0.0098	0.1085	0.5349
DTMA185	0.0128	0.0110	0.0290	0.0056	0.4771	0.0350	0.3709	0.0064	0.0522
DTMA186	0.0774	0.0052	0.0094	0.0052	0.3889	0.0102	0.1438	0.2268	0.1331
DTMA188	0.0136	0.0082	0.2461	0.0070	0.0046	0.0164	0.6889	0.0062	0.0090
DTMA190	0.0054	0.0332	0.6554	0.0022	0.0052	0.0122	0.2721	0.0052	0.0090
DTMA191	0.0100	0.0048	0.0632	0.0052	0.0324	0.0106	0.0088	0.0348	0.8302
DTMA192	0.0070	0.0030	0.2947	0.0048	0.0058	0.0178	0.1257	0.3973	0.1440
DTMA194	0.0030	0.0058	0.0730	0.0016	0.2105	0.2104	0.0612	0.4100	0.0246
DTMA197	0.0056	0.0052	0.0138	0.0098	0.0118	0.9312	0.0106	0.0046	0.0074
DTMA198	0.0474	0.0216	0.4874	0.0034	0.0024	0.0076	0.0278	0.0820	0.3204
DTMA199	0.1956	0.0050	0.0472	0.0046	0.0048	0.0082	0.0104	0.3647	0.3594
DTMA2	0.1985	0.0030	0.0156	0.1167	0.0154	0.0236	0.3630	0.0480	0.2162
DTMA20	0.0588	0.3223	0.0076	0.0858	0.0496	0.0865	0.2120	0.1221	0.0555
DTMA200	0.1264	0.0048	0.0664	0.0032	0.2271	0.0292	0.0300	0.2653	0.2476
DTMA201	0.0270	0.0490	0.3065	0.1831	0.0706	0.0046	0.0240	0.2182	0.1169
DTMA202	0.0062	0.0146	0.5173	0.0030	0.4295	0.0058	0.0064	0.0126	0.0046
DTMA203	0.0158	0.0080	0.1686	0.0038	0.0388	0.0326	0.3501	0.2223	0.1600
DTMA205	0.0048	0.0060	0.0326	0.0044	0.0092	0.0068	0.1040	0.2155	0.6166
DTMA206	0.1365	0.0020	0.0266	0.0138	0.0224	0.7503	0.0078	0.0094	0.0312
DTMA212	0.0046	0.0054	0.0892	0.0024	0.0034	0.0390	0.1300	0.0324	0.6937
DTMA217	0.1933	0.2915	0.0202	0.0016	0.0036	0.0084	0.0058	0.0222	0.4533
DTMA218	0.1744	0.0196	0.0064	0.0020	0.0094	0.0082	0.0474	0.3098	0.4227
DTMA22	0.0140	0.0068	0.1686	0.0194	0.0162	0.6994	0.0240	0.0266	0.0250
DTMA230	0.0444	0.0062	0.0801	0.4436	0.0072	0.3435	0.0256	0.0130	0.0364
DTMA235	0.0910	0.0404	0.0046	0.0020	0.0544	0.1142	0.1670	0.0176	0.5089
DTMA245	0.1044	0.0058	0.0032	0.0026	0.2992	0.0142	0.5501	0.0034	0.0172
DTMA28	0.0052	0.0044	0.3256	0.0184	0.0250	0.0512	0.3546	0.0494	0.1662
DTMA284	0.0042	0.0028	0.0020	0.0016	0.9802	0.0022	0.0030	0.0020	0.0020
DTMA286	0.0048	0.0328	0.0050	0.0020	0.0880	0.0066	0.8418	0.0038	0.0152
DTMA29	0.0909	0.0020	0.1579	0.1487	0.1489	0.0086	0.2595	0.0416	0.1419
DTMA30	0.3331	0.0042	0.0162	0.0674	0.0124	0.0178	0.4311	0.0298	0.0880
DTMA33	0.2897	0.0162	0.0062	0.2187	0.0062	0.0176	0.0497	0.0180	0.3778
DTMA35	0.1482	0.0764	0.5147	0.0246	0.0108	0.0058	0.0326	0.0068	0.1801
DTMA36	0.5377	0.0206	0.0058	0.0034	0.0034	0.0713	0.0244	0.0044	0.3289
DTMA37	0.0808	0.0020	0.0088	0.1426	0.4769	0.0042	0.0058	0.2164	0.0625
DTMA38	0.0020	0.0024	0.2533	0.0014	0.0644	0.0104	0.0036	0.5742	0.0884
DTMA41	0.0052	0.0030	0.0204	0.1462	0.0404	0.7404	0.0186	0.0176	0.0082
DTMA43	0.0090	0.0060	0.1787	0.0062	0.0580	0.2191	0.0708	0.3153	0.1369
DTMA44	0.0617	0.0024	0.0118	0.0546	0.7658	0.0122	0.0108	0.0482	0.0326
DTMA49	0.0178	0.0066	0.0466	0.1012	0.2789	0.3258	0.0232	0.0250	0.1749
DTMA5	0.0636	0.0026	0.0730	0.3523	0.0274	0.0078	0.1762	0.0736	0.2235
DTMA50	0.0322	0.0098	0.0420	0.0456	0.0162	0.0302	0.0610	0.2822	0.4808
DTMA51	0.0640	0.0112	0.0038	0.0020	0.0084	0.6238	0.1681	0.0624	0.0563
DTMA52	0.0080	0.0036	0.3373	0.0164	0.3501	0.0564	0.1064	0.0220	0.0997
DTMA56	0.0038	0.9782	0.0028	0.0020	0.0024	0.0026	0.0040	0.0020	0.0022
DTMA66	0.1480	0.4466	0.0394	0.0038	0.0326	0.0094	0.1700	0.0408	0.1094
DTMA79	0.0044	0.0052	0.2809	0.0080	0.0672	0.1126	0.0130	0.1002	0.4085
DTMA84	0.0064	0.0034	0.8383	0.0040	0.0034	0.0986	0.0320	0.0044	0.0096
DTMA9	0.0010	0.0010	0.0010	0.9920	0.0010	0.0010	0.0010	0.0010	0.0010
DTMA95	0.0176	0.0730	0.0220	0.0750	0.0032	0.6721	0.0932	0.0122	0.0316
DTMA96	0.0272	0.0122	0.0060	0.0026	0.0040	0.0258	0.2307	0.0170	0.6744
DTMA98	0.0046	0.0078	0.9288	0.0078	0.0076	0.0040	0.0034	0.0326	0.0034
DTMA99	0.0600	0.0020	0.0146	0.0126	0.0066	0.0122	0.7276	0.0268	0.1376
