# Supplementary material for: Genomic Prediction of Resistance to Tar Spot Complex of Maize in Multiple Populations Using Genotyping-by-Sequencing SNPs
Source: Front Plant Sci. 2021 Jul 16;12:672525. doi: 10.3389/fpls.2021.672525 (PMC8322742; doi:10.3389/fpls.2021.672525)
Supplement: Supplementary file 2 [file Data_Sheet_2.zip]

Archive with 3 entries (3 files):
- Data Sheet 1 (1).ZIP
- Figure S1.docx
- Figure S2.docx
